# Supplementary material for: Tetra­ammine­(carbonato-κ2 O,O′)cobalt(III) nitrate: a powder X-ray diffraction study
Source: Acta Crystallogr Sect E Struct Rep Online. 2013 Jun 29;69(Pt 7):i42–3. doi: 10.1107/S1600536813017522 (PMC3772400; doi:10.1107/S1600536813017522)
Supplement: Supplementary file 1 [file e-69-00i42-sup1.cif]

##############################################################################
#                                                                            #
# This CIF contains the data in a paper accepted for publication in          #
# Acta Crystallographica Section E. It conforms to the requirements of       #
# Notes for Authors for Acta Crystallographica Section E, and has been       #
# peer reviewed under the auspices of the IUCr Commission on Journals.       #
#                                                                            #
# Full details of the Crystallographic Information File format               #
# are given in the paper "The Crystallographic Information File (CIF):       #
# a New Standard Archive File for Crystallography" by S. R. Hall, F. H.      #
# Allen and I. D. Brown [Acta Cryst. (1991), A47, 655-685].                  #
#                                                                            #
# The current version of the core CIF dictionary is obtainable from          #
# ftp://ftp.iucr.org/pub/cif_core.dic.                                       #
#                                                                            #
# Software is freely available for graphical display of the structure(s)     #
# in this CIF. For information consult the CIF software page                 #
# http://www.iucr.org/resources/cif/software.                                #
#                                                                            #
# This file may be used for bona fide research purposes within the           #
# scientific community so long as proper attribution is given to the journal # 
# article from which it was obtained.                                        #
#                                                                            #
##############################################################################
data_global
_journal_date_recd_electronic     2013-06-14
_journal_date_accepted     2013-06-25
_journal_name_full     'Acta Crystallographica, Section E'
_journal_year     2013
_journal_volume     69
_journal_issue      7
_journal_page_first     i42
_journal_page_last     i43
_journal_paper_category     QI
_journal_paper_doi     10.1107/S1600536813017522
_journal_coeditor_code     VN2075
_publ_contact_author_name     'Armel Le Bail'
_publ_contact_author_address
;
Universit\'e du Maine, Institut des Mol\'ecules et des Mat\'eriaux du Mans,
CNRS UMR 6283, 72085 Le Mans, France
;
_publ_contact_author_email     'armel.le_bail@univ-lemans.fr'
_publ_contact_author_fax     '33 (0)2 43 83 35 06'
_publ_contact_author_phone     '33 (0)2 43 83 33 47'
_publ_section_title
;
Tetraamine(carbonato-\k^2^<i>O</i>,<i>O</i>')cobalt(III) nitrate: a powder
X-ray diffraction study
;
loop_
    _publ_author_name
    _publ_author_address
    'Le Bail, Armel'
;
Universit\'e du Maine, Institut des Mol\'ecules et des Mat\'eriaux du Mans,
CNRS UMR 6283, 72085 Le Mans, France
;
data_I
_pd_block_diffractogram_id     ?
_chemical_name_systematic
;
Tetraammine(carbonato-\k^2^<i>O</i>,<i>O</i>')cobalt(III)
;
_chemical_name_common     'Tetrammine-Carbonatocobalt(III) Nitrate'
_chemical_formula_moiety     'C H12 Co N4 O3 +, N O3 -'
_chemical_formula_sum     'C H12 Co N5 O6'
_chemical_formula_iupac     '[Co (C O3) (N H3)4] N O3'
_chemical_formula_weight     249.09
_symmetry_cell_setting     monoclinic
_symmetry_space_group_name_H-M     'P 21/c'
_symmetry_space_group_name_Hall     '-P 2ybc'
loop_
    _symmetry_equiv_pos_as_xyz
    'x,y,z'
    '-x,y+1/2,-z+1/2'
    '-x,-y,-z'
    'x,-y+1/2,z+1/2'
_cell_length_a     7.8520(6)
_cell_length_b     6.7922(5)
_cell_length_c     17.5394(9)
_cell_angle_alpha     90.00000
_cell_angle_beta     95.440(3)
_cell_angle_gamma     90.00000
_cell_volume     931.21(11)
_cell_formula_units_Z     4
_cell_measurement_temperature     293
_exptl_crystal_density_diffrn     1.777
_exptl_crystal_density_meas     ?
_exptl_crystal_density_method     ?
_exptl_crystal_F_000     512.0
_pd_char_colour     purple
_pd_char_particle_morphology     'Fine powder'
_exptl_absorpt_coefficient_mu     14.685
_diffrn_ambient_temperature     293
_diffrn_radiation_type     'CuK\a'
_diffrn_radiation_wavelength     1.5418
_diffrn_radiation_source     'X-ray tube'
_diffrn_radiation_monochromator     graphite
_diffrn_measurement_device_type     'Siemens D500'
_diffrn_measurement_method     'step scan'
_pd_meas_2theta_range_min     5.00000
_pd_meas_2theta_range_max     80.00000
_pd_meas_2theta_range_inc     0.020000
_pd_meas_number_of_points     3751
_pd_meas_scan_method     step
_refine_special_details     ?
_refine_ls_R_factor_all     2.64
_refine_ls_goodness_of_fit_all     2.85
_refine_ls_number_reflns     2252
_refine_ls_number_parameters     114
_refine_ls_number_restraints     55
_refine_ls_hydrogen_treatment     mixed
_refine_ls_shift/su_max     0.03
_refine_ls_shift/su_mean     0.0
loop_
    _atom_type_symbol
    _atom_type_scat_Cromer_Mann_a1
    _atom_type_scat_Cromer_Mann_a2
    _atom_type_scat_Cromer_Mann_a3
    _atom_type_scat_Cromer_Mann_a4
    _atom_type_scat_Cromer_Mann_b1
    _atom_type_scat_Cromer_Mann_b2
    _atom_type_scat_Cromer_Mann_b3
    _atom_type_scat_Cromer_Mann_b4
    _atom_type_scat_Cromer_Mann_c
    _atom_type_scat_dispersion_real
    _atom_type_scat_dispersion_imag
    _atom_type_scat_source
    co 12.28410 7.34090 4.00340 2.34880 4.27910 0.27840 13.53590 71.16920
                                                                         1.01180
                                                                        -2.36500
                                                                         3.61400
 International_Tables_for_Crystallography_Vol.C(1991)_Tables_6.1.1.4_and_6.1.1.5
    n 12.21260 3.13220 2.01250 1.16630 0.00570 9.89330 28.99750 0.58260
                                                                       -11.52900
                                                                         0.03100
                                                                         0.01800
 International_Tables_for_Crystallography_Vol.C(1991)_Tables_6.1.1.4_and_6.1.1.5
    c 2.31000 1.02000 1.58860 0.86500 20.84390 10.20750 0.56870 51.65120 0.21560
                                                                         0.01800
                                                                         0.00900
 International_Tables_for_Crystallography_Vol.C(1991)_Tables_6.1.1.4_and_6.1.1.5
    o 3.04850 2.28680 1.54630 0.86700 13.27710 5.70110 0.32390 32.90890 0.25080
                                                                         0.04900
                                                                         0.03200
 International_Tables_for_Crystallography_Vol.C(1991)_Tables_6.1.1.4_and_6.1.1.5
    h 0.49300 0.32291 0.14019 0.04081 10.51090 26.12570 3.14236 57.79970 0.00304
                                                                         0.00000
                                                                         0.00000
 International_Tables_for_Crystallography_Vol.C(1991)_Tables_6.1.1.4_and_6.1.1.5
_computing_data_collection
;
<i>DIFFRAC-AT</i> (Siemens & Socabim, 1993)
;
_computing_cell_refinement     '<i>McMaille</i> (Le Bail, 2004)'
_computing_data_reduction     '<i>DIFFRAC-AT</i> (Siemens & Socabim, 1993)'
_computing_structure_solution     '<i>ESPOIR</i> (Le Bail, 2001)'
_computing_structure_refinement     '<i>FULLPROF</i> (Rodriguez-Carvajal, 1993)'
_computing_molecular_graphics     '<i>DIAMOND</i> (Brandenburg,1999)'
_computing_publication_material     '<i>PLATON</i> (Spek, 2009)'
_pd_proc_2theta_range_min     6.0012
_pd_proc_2theta_range_max     79.9611
_pd_proc_2theta_range_inc     0.0200
_pd_calc_method     "Rietveld Refinement"
_pd_proc_info_data_reduction     ?
_pd_proc_info_excluded_regions     ?
_pd_proc_ls_background_function     interpolated
_pd_proc_ls_pref_orient_corr
;
March-Dollase correction along direction [001],
refined parameter : 0.634(2)
;
_pd_proc_ls_prof_R_factor     5.3712
_pd_proc_ls_prof_wR_factor     7.2371
_pd_proc_ls_prof_wR_expected     2.5359
_pd_proc_ls_profile_function     pseudoVoigt
_pd_proc_ls_special_details     ?
_pd_proc_wavelength     1.5418
_pd_spec_mount_mode     reflection
_pd_spec_mounting     'packed on the holder'
_pd_spec_shape     flat_sheet
_pd_spec_size_axial     8
_pd_spec_size_equat     8
_pd_spec_size_thick     1
loop_
    _atom_site_type_symbol
    _atom_site_label
    _atom_site_fract_x
    _atom_site_fract_y
    _atom_site_fract_z
    _atom_site_U_iso_or_equiv
    _atom_site_thermal_displace_type
    _atom_site_occupancy
    Co Co1 0.7395(5) 0.3827(5) 0.41424(15) 0.061(2) Uiso 1.000
    O O1 0.5942(8) 0.6047(12) 0.4304(6) 0.026(3) Uiso 1.000
    O O2 0.8681(8) 0.6112(12) 0.4476(6) 0.026(3) Uiso 1.000
    O O3 0.7215(14) 0.8735(12) 0.4842(6) 0.026(3) Uiso 1.000
    N N1 0.7399(10) 0.4675(12) 0.3048(4) 0.061(2) Uiso 1.000
    N N2 0.5497(10) 0.2010(12) 0.3890(4) 0.061(2) Uiso 1.000
    N N3 0.9350(11) 0.2129(12) 0.4005(4) 0.061(2) Uiso 1.000
    N N4 0.7470(10) 0.3120(12) 0.5259(4) 0.061(2) Uiso 1.000
    C C1 0.7279(11) 0.7129(15) 0.4519(12) 0.026(3) Uiso 1.000
    O O4 0.6593(14) -0.056(2) 0.2560(5) 0.065(4) Uiso 1.000
    O O5 0.8659(19) 0.123(2) 0.2302(7) 0.065(4) Uiso 1.000
    O O6 0.7854(19) -0.1237(16) 0.1602(5) 0.065(4) Uiso 1.000
    N N5 0.766(2) -0.010(3) 0.2132(8) 0.065(4) Uiso 1.000
    H H1 0.7181(18) 0.6054(9) 0.3038(7) 0.0633 Uiso 1.000
    H H2 0.6522(14) 0.3947(18) 0.2765(6) 0.0633 Uiso 1.000
    H H3 0.8506(10) 0.437(2) 0.2899(7) 0.0633 Uiso 1.000
    H H4 0.4590(12) 0.2308(19) 0.4204(7) 0.0633 Uiso 1.000
    H H5 0.5904(15) 0.0688(10) 0.3983(8) 0.0633 Uiso 1.000
    H H6 0.5091(16) 0.2178(19) 0.3359(4) 0.0633 Uiso 1.000
    H H7 0.9232(16) 0.0926(13) 0.4279(7) 0.0633 Uiso 1.000
    H H8 1.0386(10) 0.2804(16) 0.4190(8) 0.0633 Uiso 1.000
    H H9 0.9359(16) 0.1860(19) 0.3463(4) 0.0633 Uiso 1.000
    H H10 0.7522(18) 0.1729(9) 0.5281(7) 0.0633 Uiso 1.000
    H H11 0.6458(12) 0.3646(19) 0.5434(6) 0.0633 Uiso 1.000
    H H12 0.8476(12) 0.3735(19) 0.5498(6) 0.0633 Uiso 1.000
_geom_special_details
;
Bond distances, angles <i>etc</i>. have been calculated using the rounded
fractional coordinates. All su's are estimated from the variances of the
(full) variance-covariance matrix. The cell e.s.d.'s are taken into account in
the estimation of distances, angles and torsion angles
;
loop_
    _geom_bond_atom_site_label_1
    _geom_bond_atom_site_label_2
    _geom_bond_site_symmetry_1
    _geom_bond_site_symmetry_2
    _geom_bond_distance
    _geom_bond_publ_flag
    Co1 O1 . . 1.928(8) yes
    Co1 O2 . . 1.913(9) yes
    Co1 N1 . . 2.004(8) yes
    Co1 N2 . . 1.953(9) yes
    Co1 N3 . . 1.953(9) yes
    Co1 N4 . . 2.012(8) yes
    O1 C1 . . 1.307(13) .
    O2 C1 . . 1.308(12) .
    O3 C1 . . 1.232(16) .
    O4 N5 . . 1.218(19) .
    O5 N5 . . 1.22(2) .
    O6 N5 . . 1.23(2) .
    N1 H2 . . 0.949(14) .
    N1 H1 . . 0.952(10) .
    N1 H3 . . 0.954(12) .
    N2 H4 . . 0.962(13) .
    N2 H5 . . 0.962(11) .
    N2 H6 . . 0.962(10) .
    N3 H9 . . 0.969(10) .
    N3 H7 . . 0.957(13) .
    N3 H8 . . 0.963(13) .
    N4 H10 . . 0.946(10) .
    N4 H11 . . 0.948(13) .
    N4 H12 . . 0.955(13) .
loop_
    _geom_angle_atom_site_label_1
    _geom_angle_atom_site_label_2
    _geom_angle_atom_site_label_3
    _geom_angle_site_symmetry_1
    _geom_angle_site_symmetry_2
    _geom_angle_site_symmetry_3
    _geom_angle
    _geom_angle_publ_flag
    O1 Co1 O2 . . . 67.9(3) .
    O1 Co1 N1 . . . 88.3(4) .
    O1 Co1 N2 . . . 94.5(4) .
    O1 Co1 N3 . . . 164.4(4) .
    O1 Co1 N4 . . . 90.4(4) .
    O1 Co1 C1 . . . 33.9(3) .
    O2 Co1 N1 . . . 90.6(4) .
    O2 Co1 N2 . . . 162.1(4) .
    O2 Co1 N3 . . . 96.8(4) .
    O2 Co1 N4 . . . 86.0(4) .
    O2 Co1 C1 . . . 33.9(3) .
    N1 Co1 N2 . . . 92.0(3) .
    N1 Co1 N3 . . . 88.8(3) .
    N1 Co1 N4 . . . 176.6(4) .
    N1 Co1 C1 . . . 89.9(6) .
    N2 Co1 N3 . . . 101.0(4) .
    N2 Co1 N4 . . . 91.2(3) .
    N2 Co1 C1 . . . 128.3(4) .
    N3 Co1 N4 . . . 91.6(3) .
    N3 Co1 C1 . . . 130.7(4) .
    N4 Co1 C1 . . . 87.3(6) .
    Co1 O1 C1 . . . 90.7(6) no
    Co1 O2 C1 . . . 91.3(6) no
    Co1 N1 H2 . . . 106.5(9) no
    Co1 N1 H3 . . . 106.5(9) no
    H1 N1 H2 . . . 112.5(13) no
    H1 N1 H3 . . . 112.1(14) no
    H2 N1 H3 . . . 112.2(13) no
    Co1 N1 H1 . . . 106.5(9) no
    Co1 N2 H4 . . . 109.1(9) no
    H4 N2 H5 . . . 110.6(13) no
    H4 N2 H6 . . . 109.5(13) no
    H5 N2 H6 . . . 110.4(13) no
    Co1 N2 H5 . . . 108.5(9) no
    Co1 N2 H6 . . . 108.7(10) no
    Co1 N3 H9 . . . 108.1(10) no
    Co1 N3 H7 . . . 109.1(10) no
    Co1 N3 H8 . . . 109.0(9) no
    H7 N3 H9 . . . 110.0(13) no
    H8 N3 H9 . . . 109.6(13) no
    H7 N3 H8 . . . 110.9(13) no
    Co1 N4 H10 . . . 106.0(9) no
    Co1 N4 H12 . . . 105.6(9) no
    H10 N4 H11 . . . 113.4(14) no
    Co1 N4 H11 . . . 106.1(9) no
    H11 N4 H12 . . . 112.1(12) no
    H10 N4 H12 . . . 112.9(14) no
    O5 N5 O6 . . . 122.0(16) no
    O4 N5 O5 . . . 120.4(15) no
    O4 N5 O6 . . . 116.6(17) no
    Co1 C1 O3 . . . 169.0(15) no
    O1 C1 O2 . . . 110.1(10) no
    O1 C1 O3 . . . 124.3(10) no
    O2 C1 O3 . . . 124.4(11) no
    Co1 C1 O1 . . . 55.4(5) no
    Co1 C1 O2 . . . 54.7(5) no
loop_
    _geom_torsion_atom_site_label_1
    _geom_torsion_atom_site_label_2
    _geom_torsion_atom_site_label_3
    _geom_torsion_atom_site_label_4
    _geom_torsion_site_symmetry_1
    _geom_torsion_site_symmetry_2
    _geom_torsion_site_symmetry_3
    _geom_torsion_site_symmetry_4
    _geom_torsion
    _geom_torsion_publ_flag
    O2 Co1 O1 C1 . . . . -1.0(10) no
    N1 Co1 O1 C1 . . . . -92.4(10) no
    N2 Co1 O1 C1 . . . . 175.8(10) no
    N4 Co1 O1 C1 . . . . 84.5(10) no
    O1 Co1 O2 C1 . . . . 1.0(10) no
    N1 Co1 O2 C1 . . . . 88.9(10) no
    N3 Co1 O2 C1 . . . . 177.8(10) no
    N4 Co1 O2 C1 . . . . -91.1(10) no
    O1 Co1 C1 O2 . . . . -178.4(17) no
    O2 Co1 C1 O1 . . . . 178.4(17) no
    N1 Co1 C1 O1 . . . . 87.1(9) no
    N1 Co1 C1 O2 . . . . -91.3(10) no
    N2 Co1 C1 O1 . . . . -5.4(13) no
    N2 Co1 C1 O2 . . . . 176.3(7) no
    N3 Co1 C1 O1 . . . . 175.5(7) no
    N3 Co1 C1 O2 . . . . -2.9(13) no
    N4 Co1 C1 O1 . . . . -94.8(9) no
    N4 Co1 C1 O2 . . . . 86.9(10) no
    Co1 O1 C1 O2 . . . . 1.4(14) no
    Co1 O1 C1 O3 . . . . -166.6(18) no
    Co1 O2 C1 O1 . . . . -1.4(14) no
    Co1 O2 C1 O3 . . . . 166.6(17) no
loop_
    _geom_hbond_atom_site_label_D
    _geom_hbond_atom_site_label_H
    _geom_hbond_atom_site_label_A
    _geom_hbond_site_symmetry_A
    _geom_hbond_distance_DH
    _geom_hbond_distance_HA
    _geom_hbond_distance_DA
    _geom_hbond_angle_DHA
    _geom_hbond_publ_flag
    N1 H1 O4 1_565 0.952(10) 2.476(15) 3.392(16) 161.3(11) yes
    N1 H2 O4 2_655 0.949(14) 2.481(16) 3.218(13) 134.5(11) yes
    N1 H3 O5 . 0.954(12) 2.384(19) 2.900(16) 113.6(11) .
    N2 H4 O6 2_655 0.962(13) 2.479(17) 2.942(16) 109.4(10) .
    N2 H4 O3 3_666 0.962(13) 2.400(15) 3.261(13) 148.8(12) yes
    N2 H5 O3 1_545 0.962(11) 2.190(15) 3.021(12) 144.0(12) yes
    N2 H6 O4 2_655 0.962(10) 2.511(16) 3.331(13) 143.1(11) yes
    N2 H6 O6 2_655 0.962(10) 2.558(19) 2.942(16) 104.0(9) .
    N3 H7 O3 1_545 0.957(13) 2.448(15) 3.278(13) 145.0(11) yes
    N3 H8 O6 2_755 0.963(13) 2.151(17) 2.762(16) 120.0(12) yes
    N3 H8 O2 3_766 0.963(13) 2.496(17) 3.184(12) 128.3(10) yes
    N3 H9 O5 . 0.969(10) 2.102(14) 3.047(14) 164.4(13) yes
    N4 H10 O3 1_545 0.946(10) 2.180(11) 3.069(12) 156.1(12) yes
    N4 H11 O1 3_666 0.948(13) 1.993(12) 2.911(10) 162.5(12) yes
    N4 H12 O2 3_766 0.955(13) 2.231(11) 3.059(10) 144.5(11) yes
_iucr_refine_instructions_details
;
Fullprof .pcr file, modified to fit inside 80 columns
followed by the .dat file
COMM  [Co(NH3)4CO3]NO3    P 21/c +  [Co(NH3)4CO3]NO3*1/2H2O P 21/n
!===============================================================================
! Current global Chi2 (Bragg contrib.) =      8.145
! Files => DAT-file: CODSCS1.dat,  PCR-file: codscs1-2
!Job Npr Nph Nba Nex Nsc Nor Dum Iwg Ilo Ias Res Ste Nre Cry Uni Cor Opt Aut
   0   5   2  17   2   0   1   1   0   0   1   0   0   0   0   0   0   0   0
!
!Ipr Ppl Ioc Mat Pcr Ls1 Ls2 Ls3 NLI Prf Ins Rpa Sym Hkl Fou Sho Ana
   0   0   1   0   2   0   4   0   0  -3   0  -1   0   1   2   1   1
!
!Lambda1 Lambda2  Ratio  Bkpos  Wdt  Cthm muR AsyLim Rpolarz 2nd-muR -> Patt# 1
 1.540560 1.544390 0.50000 90.000 16.0000 0.7998 0.0000  80.00  0.0000 0.0000
!
!NCY  Eps  R_at  R_an  R_pr  R_gl Thmin       Step       Thmax    PSD    Sent0
  1  0.01  0.01  0.01  0.01  0.01  5.0000   0.020000    80.0000   0.000   0.000
!
!2Theta/TOF/E(Kev)   Background  for Pattern#  1
         4.8930      3372.5139          0.00
         5.5620      2938.5171          0.00
         6.2320      2608.0649       1021.00
         7.0510      2118.3208       1031.00
         8.3900      1722.2601       1041.00
        10.8450      1085.8654       1051.00
        12.7050      1096.0973       1061.00
        17.5420       686.7977       1071.00
        21.0390       760.9127       1081.00
        26.8420       630.9927       1091.00
        32.6460       550.4832       1101.00
        40.6820       579.8651       1111.00
        42.9880       574.4005       1121.00
        55.9350       522.7739       1131.00
        69.7740       398.0277       1141.00
        77.0650       340.2968        961.00
        80.0000       320.1750          0.00
!
! Excluded regions (LowT  HighT) for Pattern#  1
        1.00        6.00
       80.00      170.00
!
!
     114    !Number of refined parameters
!
!  Zero    Code    SyCos    Code   SySin    Code  Lambda     Code MORE ->Patt# 1
  0.01885   11.0  0.00000    0.0  0.00000    0.0 0.000000    0.00   0
!-------------------------------------------------------------------------------
!  Data for PHASE number:   1  ==> Current R_Bragg for Pattern#  1:     2.99
!-------------------------------------------------------------------------------
   [Co(NH3)4CO3]NO3  -  anhydrous
!
!Nat Dis Ang Pr1 Pr2 Pr3 Jbt Irf Isy Str Furth       ATZ    Nvk Npr More
  25  55   0 0.0 0.0 1.0   0   0   0   0   0       1959.790   0   5   1
!
!Jvi Jdi Hel Sol Mom Ter Brind RMua RMub  RMuc Jtyp Nsp_Ref Ph_Shift N_Domains
   0   3   0   0   0   0  1.0000  0.0000  0.0000  0.0000    0    0    0    0
!
! Max_dst(dist) (angles)  Bond-Valence Calc.
      3.5000      3.5000        0
P 21/C                   <--Space group symbol
!Atom   Typ       X        Y        Z     Biso     Occ    In Fin N_t Spc /Codes
Co1    Co      0.73949  0.38266  0.41424  4.80558   1.00000   0   0   0    0
                211.00   221.00   231.00   971.00      0.00
N1     N       0.73990  0.46745  0.30484  4.80558   1.00000   0   0   0    0
                241.00   251.00   261.00   971.00      0.00
N2     N       0.54967  0.20103  0.38900  4.80558   1.00000   0   0   0    0
                271.00   281.00   291.00   971.00      0.00
N3     N       0.93500  0.21286  0.40047  4.80558   1.00000   0   0   0    0
                301.00   311.00   321.00   971.00      0.00
N4     N       0.74698  0.31205  0.52589  4.80558   1.00000   0   0   0    0
                331.00   341.00   351.00   971.00      0.00
C1     C       0.72787  0.71294  0.45190  2.06403   1.00000   0   0   0    0
                361.00   371.00   381.00   981.00      0.00
O1     O       0.59418  0.60468  0.43042  2.06403   1.00000   0   0   0    0
                391.00   401.00   411.00   981.00      0.00
O2     O       0.86815  0.61116  0.44756  2.06403   1.00000   0   0   0    0
                421.00   431.00   441.00   981.00      0.00
O3     O       0.72149  0.87346  0.48416  2.06403   1.00000   0   0   0    0
                451.00   461.00   471.00   981.00      0.00
H1     H       0.71814  0.60536  0.30376  5.00000   1.00000   0   0   0    0
                481.00   491.00   501.00     0.00      0.00
H2     H       0.65218  0.39468  0.27646  5.00000   1.00000   0   0   0    0
                511.00   521.00   531.00     0.00      0.00
H3     H       0.85055  0.43657  0.28992  5.00000   1.00000   0   0   0    0
                541.00   551.00   561.00     0.00      0.00
H4     H       0.45902  0.23082  0.42036  5.00000   1.00000   0   0   0    0
                571.00   581.00   591.00     0.00      0.00
H5     H       0.59041  0.06881  0.39831  5.00000   1.00000   0   0   0    0
                601.00   611.00   621.00     0.00      0.00
H6     H       0.50912  0.21780  0.33587  5.00000   1.00000   0   0   0    0
                631.00   641.00   651.00     0.00      0.00
H7     H       0.92323  0.09256  0.42793  5.00000   1.00000   0   0   0    0
                661.00   671.00   681.00     0.00      0.00
H8     H       1.03864  0.28043  0.41903  5.00000   1.00000   0   0   0    0
                691.00   701.00   711.00     0.00      0.00
H9     H       0.93592  0.18596  0.34627  5.00000   1.00000   0   0   0    0
                721.00   731.00   741.00     0.00      0.00
H10    H       0.75221  0.17289  0.52809  5.00000   1.00000   0   0   0    0
                751.00   761.00   771.00     0.00      0.00
H11    H       0.64583  0.36460  0.54342  5.00000   1.00000   0   0   0    0
                781.00   791.00   801.00     0.00      0.00
H12    H       0.84759  0.37348  0.54975  5.00000   1.00000   0   0   0    0
                811.00   821.00   831.00     0.00      0.00
N5     N       0.76573 -0.00951  0.21324  5.11778   1.00000   0   0   0    0
                841.00   851.00   861.00   991.00      0.00
O4     O       0.65925 -0.05636  0.25604  5.11778   1.00000   0   0   0    0
                871.00   881.00   891.00   991.00      0.00
O5     O       0.86588  0.12298  0.23025  5.11778   1.00000   0   0   0    0
                901.00   911.00   921.00   991.00      0.00
O6     O       0.78536 -0.12371  0.16020  5.11778   1.00000   0   0   0    0
                931.00   941.00   951.00   991.00      0.00
!-------> Profile Parameters for Pattern #  1
!  Scale        Shape1      Bov      Str1      Str2      Str3   Strain-Model
 0.13045E-02   0.80053   0.00000   0.00000   0.00000   0.00000       0
    21.00000    51.000     0.000     0.000     0.000     0.000
!       U         V          W        X       Y     GauSiz   LorSiz Size-Model
!-------------------------------------------------------------------------------
   0.100000   0.067097   0.015516   0.000000   0.000000   0.000000   0.000000  0
      0.000     71.000     61.000      0.000      0.000      0.000      0.000
!     a          b         c        alpha      beta       gamma      #Cell Info
   7.851982   6.792166  17.539415  90.000000  95.440285  90.000000
  101.00000  111.00000  121.00000    0.00000  131.00000    0.00000
!  Pref1    Pref2      Asy1     Asy2     Asy3     Asy4
  0.63370  0.00000  0.04750  0.02621  0.00000  0.00000
    41.00     0.00    81.00    91.00     0.00     0.00
! Soft distance constraints:
Co1  O1     1    0.00000    0.00000    0.00000    1.91000    0.01000
Co1  O2     1    0.00000    0.00000    0.00000    1.91000    0.01000
Co1  N1     1    0.00000    0.00000    0.00000    1.95500    0.01000
Co1  N2     1    0.00000    0.00000    0.00000    1.95500    0.01000
Co1  N3     1    0.00000    0.00000    0.00000    1.95500    0.01000
Co1  N4     1    0.00000    0.00000    0.00000    1.95500    0.01000
Co1  C1     1    0.00000    0.00000    0.00000    2.32300    0.01000
Co1  H1     1    0.00000    0.00000    0.00000    2.44000    0.01000
Co1  H2     1    0.00000    0.00000    0.00000    2.44000    0.01000
Co1  H3     1    0.00000    0.00000    0.00000    2.44000    0.01000
Co1  H4     1    0.00000    0.00000    0.00000    2.44000    0.01000
Co1  H5     1    0.00000    0.00000    0.00000    2.44000    0.01000
Co1  H6     1    0.00000    0.00000    0.00000    2.44000    0.01000
Co1  H7     1    0.00000    0.00000    0.00000    2.44000    0.01000
Co1  H8     1    0.00000    0.00000    0.00000    2.44000    0.01000
Co1  H9     1    0.00000    0.00000    0.00000    2.44000    0.01000
Co1  H10    1    0.00000    0.00000    0.00000    2.44000    0.01000
Co1  H11    1    0.00000    0.00000    0.00000    2.44000    0.01000
Co1  H12    1    0.00000    0.00000    0.00000    2.44000    0.01000
N1   H1     1    0.00000    0.00000    0.00000    0.96000    0.01000
N1   H2     1    0.00000    0.00000    0.00000    0.96000    0.01000
N1   H3     1    0.00000    0.00000    0.00000    0.96000    0.01000
N2   H4     1    0.00000    0.00000    0.00000    0.96000    0.01000
N2   H5     1    0.00000    0.00000    0.00000    0.96000    0.01000
N2   H6     1    0.00000    0.00000    0.00000    0.96000    0.01000
N3   H7     1    0.00000    0.00000    0.00000    0.96000    0.01000
N3   H8     1    0.00000    0.00000    0.00000    0.96000    0.01000
N3   H9     1    0.00000    0.00000    0.00000    0.96000    0.01000
N4   H10    1    0.00000    0.00000    0.00000    0.96000    0.01000
N4   H11    1    0.00000    0.00000    0.00000    0.96000    0.01000
N4   H12    1    0.00000    0.00000    0.00000    0.96000    0.01000
C1   O1     1    0.00000    0.00000    0.00000    1.30800    0.01000
C1   O2     1    0.00000    0.00000    0.00000    1.30800    0.01000
C1   O3     1    0.00000    0.00000    0.00000    1.23000    0.01000
O3   O1     1    0.00000    0.00000    0.00000    2.25000    0.01000
O3   O2     1    0.00000    0.00000    0.00000    2.25000    0.01000
O1   O2     1    0.00000    0.00000    0.00000    2.15200    0.01000
H1   H2     1    0.00000    0.00000    0.00000    1.58000    0.01000
H1   H3     1    0.00000    0.00000    0.00000    1.58000    0.01000
H2   H3     1    0.00000    0.00000    0.00000    1.58000    0.01000
H4   H5     1    0.00000    0.00000    0.00000    1.58000    0.01000
H4   H6     1    0.00000    0.00000    0.00000    1.58000    0.01000
H5   H6     1    0.00000    0.00000    0.00000    1.58000    0.01000
H7   H8     1    0.00000    0.00000    0.00000    1.58000    0.01000
H7   H9     1    0.00000    0.00000    0.00000    1.58000    0.01000
H8   H9     1    0.00000    0.00000    0.00000    1.58000    0.01000
H10  H11    1    0.00000    0.00000    0.00000    1.58000    0.01000
H10  H12    1    0.00000    0.00000    0.00000    1.58000    0.01000
H11  H12    1    0.00000    0.00000    0.00000    1.58000    0.01000
N5   O4     1    0.00000    0.00000    0.00000    1.22900    0.01000
N5   O5     1    0.00000    0.00000    0.00000    1.22900    0.01000
N5   O6     1    0.00000    0.00000    0.00000    1.22900    0.01000
O4   O5     1    0.00000    0.00000    0.00000    2.13000    0.01000
O4   O6     1    0.00000    0.00000    0.00000    2.13000    0.01000
O5   O6     1    0.00000    0.00000    0.00000    2.13000    0.01000
!-------------------------------------------------------------------------------
!  Data for PHASE number:   2  ==> Current R_Bragg for Pattern#  1:     6.51
!-------------------------------------------------------------------------------
   [Co(NH3)4CO3]NO3*1/2H2O
!
!Nat Dis Ang Pr1 Pr2 Pr3 Jbt Irf Isy Str Furth       ATZ    Nvk Npr More
  53   0   0 0.0 1.0 0.0   0   0   0   0   0       1959.790   0   5   1
!
!Jvi Jdi Hel Sol Mom Ter Brind RMua RMub RMuc Jtyp  Nsp_Ref Ph_Shift N_Domains
   0   3   0   0   0   0  1.0000  0.0000  0.0000  0.0000    0      0      0   0
!
! Max_dst(dist) (angles)  Bond-Valence Calc.
      3.5000      3.5000        0
P 21/N                   <--Space group symbol
!Atom   Typ       X        Y        Z     Biso    Occ   In Fin N_t Spc /Codes
CO1    CO      0.41193  0.09725  0.74376  2.21716   1.00000   0   0   0    0
                  0.00     0.00     0.00     0.00      0.00
O1     O       0.40080  0.01430  0.77520  4.38883   1.00000   0   0   0    0
                  0.00     0.00     0.00     0.00      0.00
O2     O       0.33670  0.08100  0.91170  4.38883   1.00000   0   0   0    0
                  0.00     0.00     0.00     0.00      0.00
O3     O       0.29790 -0.01390  0.96450  4.38883   1.00000   0   0   0    0
                  0.00     0.00     0.00     0.00      0.00
N1     N       0.15990  0.09680  0.68830  4.11940   1.00000   0   0   0    0
                  0.00     0.00     0.00     0.00      0.00
N2     N       0.49050  0.09610  0.56850  4.11940   1.00000   0   0   0    0
                  0.00     0.00     0.00     0.00      0.00
N3     N       0.40920  0.18320  0.75280  4.11940   1.00000   0   0   0    0
                  0.00     0.00     0.00     0.00      0.00
N4     N       0.66000  0.09690  0.80480  4.11940   1.00000   0   0   0    0
                  0.00     0.00     0.00     0.00      0.00
C1     C       0.34350  0.02440  0.88940  4.02504   1.00000   0   0   0    0
                  0.00     0.00     0.00     0.00      0.00
H1     H       0.10930  0.06250  0.72850  4.38883   1.00000   0   0   0    0
                  0.00     0.00     0.00     0.00      0.00
H2     H       0.14930  0.09370  0.59830  4.38883   1.00000   0   0   0    0
                  0.00     0.00     0.00     0.00      0.00
H3     H       0.10170  0.13170  0.71550  4.38883   1.00000   0   0   0    0
                  0.00     0.00     0.00     0.00      0.00
H4     H       0.58200  0.07420  0.56250  4.38883   1.00000   0   0   0    0
                  0.00     0.00     0.00     0.00      0.00
H5     H       0.51930  0.13500  0.54280  4.38883   1.00000   0   0   0    0
                  0.00     0.00     0.00     0.00      0.00
H6     H       0.39720  0.08100  0.51470  4.38883   1.00000   0   0   0    0
                  0.00     0.00     0.00     0.00      0.00
H7     H       0.52730  0.19920  0.72850  4.38883   1.00000   0   0   0    0
                  0.00     0.00     0.00     0.00      0.00
H8     H       0.38440  0.19500  0.83730  4.38883   1.00000   0   0   0    0
                  0.00     0.00     0.00     0.00      0.00
H9     H       0.31910  0.19800  0.69620  4.38883   1.00000   0   0   0    0
                  0.00     0.00     0.00     0.00      0.00
H10    H       0.72070  0.12500  0.75000  4.38883   1.00000   0   0   0    0
                  0.00     0.00     0.00     0.00      0.00
H11    H       0.71030  0.05860  0.79700  4.38883   1.00000   0   0   0    0
                  0.00     0.00     0.00     0.00      0.00
H12    H       0.66820  0.10910  0.89120  4.38883   1.00000   0   0   0    0
                  0.00     0.00     0.00     0.00      0.00
CO2    CO      0.91220  0.90765  0.75965  2.21716   1.00000   0   0   0    0
                  0.00     0.00     0.00     0.00      0.00
O4     O       0.89480 -0.00910  0.73140  4.38883   1.00000   0   0   0    0
                  0.00     0.00     0.00     0.00      0.00
O5     O       0.83190 -0.07530  0.59110  4.38883   1.00000   0   0   0    0
                  0.00     0.00     0.00     0.00      0.00
O6     O       0.79640  0.02030  0.53880  4.38883   1.00000   0   0   0    0
                  0.00     0.00     0.00     0.00      0.00
N5     N       0.66020  0.90470  0.80780  4.11940   1.00000   0   0   0    0
                  0.00     0.00     0.00     0.00      0.00
N6     N      -0.00760  0.90870  0.93660  4.11940   1.00000   0   0   0    0
                  0.00     0.00     0.00     0.00      0.00
N7     N       0.92020  0.82180  0.75040  4.11940   1.00000   0   0   0    0
                  0.00     0.00     0.00     0.00      0.00
N8     N       0.15820  0.91090  0.70240  4.11940   1.00000   0   0   0    0
                  0.00     0.00     0.00     0.00      0.00
C2     C       0.83870  0.98190  0.61540  4.02504   1.00000   0   0   0    0
                  0.00     0.00     0.00     0.00      0.00
H13    H       0.61140 -0.06250  0.79290  4.38883   1.00000   0   0   0    0
                  0.00     0.00     0.00     0.00      0.00
H14    H       0.65360  0.89600  0.89600  4.38883   1.00000   0   0   0    0
                  0.00     0.00     0.00     0.00      0.00
H15    H       0.60030  0.87500  0.75990  4.38883   1.00000   0   0   0    0
                  0.00     0.00     0.00     0.00      0.00
H16    H       0.05660 -0.06250  0.95890  4.38883   1.00000   0   0   0    0
                  0.00     0.00     0.00     0.00      0.00
H17    H       0.05890  0.87370  0.95230  4.38883   1.00000   0   0   0    0
                  0.00     0.00     0.00     0.00      0.00
H18    H       0.88970 -0.09120  0.98760  4.38883   1.00000   0   0   0    0
                  0.00     0.00     0.00     0.00      0.00
H19    H       0.86140  0.80280  0.81250  4.38883   1.00000   0   0   0    0
                  0.00     0.00     0.00     0.00      0.00
H20    H       0.04190  0.81010  0.75530  4.38883   1.00000   0   0   0    0
                  0.00     0.00     0.00     0.00      0.00
H21    H       0.86960  0.81020  0.67060  4.38883   1.00000   0   0   0    0
                  0.00     0.00     0.00     0.00      0.00
H22    H       0.22070 -0.05070  0.75000  4.38883   1.00000   0   0   0    0
                  0.00     0.00     0.00     0.00      0.00
H23    H       0.15980 -0.08420  0.61250  4.38883   1.00000   0   0   0    0
                  0.00     0.00     0.00     0.00      0.00
H24    H       0.21980  0.87580  0.72550  4.38883   1.00000   0   0   0    0
                  0.00     0.00     0.00     0.00      0.00
N9     N       0.87540  0.22430  0.57620  4.11940   1.00000   0   0   0    0
                  0.00     0.00     0.00     0.00      0.00
O7     O       0.99990  0.19840  0.52720  4.38883   1.00000   0   0   0    0
                  0.00     0.00     0.00     0.00      0.00
O8     O       0.75580  0.19750  0.62920  4.38883   1.00000   0   0   0    0
                  0.00     0.00     0.00     0.00      0.00
O9     O       0.86870  0.27860  0.57340  4.38883   1.00000   0   0   0    0
                  0.00     0.00     0.00     0.00      0.00
N10    N       0.46690  0.76330  0.63310  4.11940   1.00000   0   0   0    0
                  0.00     0.00     0.00     0.00      0.00
O10    O       0.59230  0.78670  0.57650  4.38883   1.00000   0   0   0    0
                  0.00     0.00     0.00     0.00      0.00
O11    O       0.35610  0.79330  0.68610  4.38883   1.00000   0   0   0    0
                  0.00     0.00     0.00     0.00      0.00
O12    O       0.45610  0.70960  0.63610  4.38883   1.00000   0   0   0    0
                  0.00     0.00     0.00     0.00      0.00
OW     O       0.26620  0.81570  0.97330  4.38883   1.00000   0   0   0    0
                  0.00     0.00     0.00     0.00      0.00
H25    H       0.19530  0.79300  0.91790  4.38883   1.00000   0   0   0    0
                  0.00     0.00     0.00     0.00      0.00
H26    H       0.39060  0.81250  0.95890  4.38883   1.00000   0   0   0    0
                  0.00     0.00     0.00     0.00      0.00
!-------> Profile Parameters for Pattern #  1
!  Scale        Shape1      Bov      Str1      Str2      Str3   Strain-Model
 0.16426E-03   0.85208  -0.64292   0.00000   0.00000   0.00000       0
    31.00000   141.000  1001.000     0.000     0.000     0.000
!       U         V          W         X        Y      GauSiz  LorSiz Size-Model
!===============================================================================
   0.100000  -0.064656   0.033010   0.000000   0.000000   0.000000   0.000000  0
      0.000   1011.000    151.000      0.000      0.000      0.000      0.000
!     a          b         c        alpha      beta       gamma      #Cell Info
   7.500761  22.724747  10.553751  90.000000  91.282761  90.000000
  161.00000  171.00000  181.00000    0.00000  191.00000    0.00000
!  Pref1    Pref2      Asy1     Asy2     Asy3     Asy4
  0.78492  0.00000  0.04750  0.02621  0.00000  0.00000
   201.00     0.00    81.00    91.00     0.00     0.00
!  2Th1/TOF1    2Th2/TOF2  Pattern # 1
       6.000      80.000       1
!===============================================================================
.dat file for Fullprof :
 5.000   0.020   80.000
  3331   3309   3392   3289   3206   3289   3207   3252   3206   3183
  3212   3151   3097   3191   3123   3157   3190   3109   3202   3068
  3038   3162   3120   3061   2929   3031   3077   2935   2941   2976
  2945   2863   2955   3007   2774   2907   2913   2891   2841   2815
  2836   2730   2835   2864   2754   2770   2735   2690   2741   2704
  2625   2607   2687   2693   2735   2741   2615   2713   2675   2562
  2615   2702   2461   2515   2544   2570   2476   2427   2519   2538
  2575   2536   2542   2568   2417   2441   2474   2435   2533   2390
  2439   2438   2305   2357   2378   2398   2408   2391   2403   2327
  2403   2328   2335   2326   2267   2422   2269   2250   2350   2301
  2246   2252   2211   2283   2198   2222   2307   2272   2187   2228
  2215   2262   2228   2203   2231   2234   2316   2228   2274   2265
  2301   2277   2325   2375   2302   2357   2347   2452   2469   2536
  2704   2667   2778   2792   2990   3161   3286   3559   3856   4016
  4300   4262   4194   3888   3176   2493   2258   2065   1995   1992
  1940   1930   1945   1915   1864   1925   1962   1910   1879   1825
  1961   1814   1833   1796   1836   1890   1939   1902   1861   1845
  1849   1832   1778   1820   1834   1895   1906   1827   1787   1863
  1896   1804   1811   1787   1845   1805   1859   1822   1758   1788
  1823   1839   1788   1705   1744   1848   1744   1734   1719   1806
  1676   1627   1659   1699   1664   1656   1645   1679   1633   1696
  1616   1600   1639   1648   1641   1652   1757   1675   1830   1607
  1679   1661   1785   1755   1825   1821   1805   1910   1871   1947
  1963   2035   2116   2154   2309   2330   2497   2616   2683   2854
  3033   3320   3541   4001   4414   4714   5314   6131   6816   7772
  8962  10474  12231  14555  17854  21654  26326  30264  32067  31115
 27472  20935  14205   8553   5163   3552   2735   2193   1965   1753
  1695   1699   1523   1482   1511   1494   1434   1440   1479   1488
  1435   1448   1390   1394   1429   1401   1418   1433   1373   1349
  1372   1384   1293   1332   1361   1339   1319   1330   1279   1356
  1336   1351   1300   1298   1323   1388   1268   1329   1293   1271
  1289   1291   1432   1340   1325   1346   1251   1364   1285   1350
  1364   1311   1366   1325   1279   1320   1278   1376   1333   1266
  1227   1283   1291   1293   1271   1216   1317   1294   1224   1209
  1297   1208   1227   1262   1191   1221   1279   1232   1246   1171
  1269   1219   1193   1148   1296   1239   1178   1189   1197   1231
  1223   1239   1172   1235   1215   1142   1235   1110   1133   1138
  1155   1083   1160   1144   1182   1166   1115   1152   1185   1147
  1205   1193   1172   1207   1164   1127   1176   1112   1153   1155
  1184   1123   1180   1109   1125   1170   1102   1142   1134   1102
  1079   1083   1160   1128   1111   1150   1106   1101   1063   1098
  1156   1149   1193   1182   1107   1168   1158   1153   1186   1113
  1142   1197   1236   1261   1230   1215   1366   1315   1383   1367
  1538   1650   1756   1842   1979   2070   2330   2553   2850   3119
  3501   3924   4346   5034   5587   6747   7684   9312  11051  13600
 15343  16542  15578  13840  10728   8037   6164   5427   5212   5312
  5122   4715   4161   3687   3512   3413   3600   3955   4243   4783
  5403   5905   6662   7465   8193   8386   7898   6982   5911   4544
  3613   2901   2307   2184   1851   1821   1777   1563   1561   1543
  1573   1544   1596   1620   1675   1679   1717   1675   1604   1551
  1535   1632   1644   1687   1888   2015   2170   2461   2460   2640
  2648   2431   2237   1880   1755   1547   1435   1455   1424   1453
  1526   1446   1486   1463   1514   1578   1575   1693   1728   1822
  1975   2110   2249   2398   2578   2764   2870   3223   3554   3896
  4573   4991   5821   6851   8057   9295  10289  11039  10860  10255
  8590   6900   5173   3842   2870   2222   1959   1840   1672   1624
  1569   1656   1787   1690   1861   1921   2155   2305   2512   2647
  2848   3234   3603   4009   4667   5477   6429   7456   7991   7929
  7032   6072   4616   3468   2875   2459   2389   2523   2628   2853
  3070   3126   3131   2831   2579   2072   1778   1460   1206   1200
  1131   1045   1092   1096   1045   1100   1056   1109   1127   1179
  1216   1264   1451   1376   1528   1579   1572   1571   1549   1377
  1317   1206   1151   1082    993    989    954    991    956    980
   937    976    931    998    954    983   1008   1028    978    995
  1013    988    990    899    940    952    927    992    963    954
   981   1013   1004    982   1071   1079   1102   1077   1203   1232
  1310   1420   1533   1639   1836   1975   2190   2422   2710   3206
  3671   4239   5127   5966   7239   8663  10447  12008  12990  12742
 11552   9356   7625   6085   5271   4986   5116   5658   5905   6171
  6485   6422   5755   5131   4086   3358   2628   2144   1820   1593
  1477   1353   1302   1133   1146   1156   1082   1042   1050   1031
  1037   1066   1041   1026   1109   1129   1094   1063   1161   1225
  1248   1316   1406   1512   1595   1818   1945   2325   2504   3000
  3509   3830   3998   3781   3099   2568   2155   1661   1439   1174
  1212   1169   1172   1165   1202   1178   1237   1310   1399   1585
  1656   1882   2307   2636   2940   3196   3344   3289   3014   2667
  2260   1870   1732   1653   1597   1620   1649   1654   1806   1705
  1655   1554   1463   1318   1208   1119   1116   1002    997   1031
  1029   1088   1024   1068   1092   1055   1096   1042   1057   1059
  1062    991    976    886    908    911    917    899    882    951
   910    903    993   1001   1024   1070   1147   1139   1160   1226
  1220   1327   1295   1263   1319   1340   1177   1190   1181   1145
  1120   1151   1074   1166   1152   1114   1119   1132   1119   1033
  1054   1119   1130   1129   1129   1213   1361   1419   1562   1773
  1910   2105   2067   2193   2153   1969   1891   1685   1572   1613
  1529   1599   1673   1838   2029   2155   2422   2836   3206   3690
  4391   5062   5964   7062   8571  10244  11694  13367  15105  16097
 15994  15347  14002  12127  10145   8270   6901   5728   5177   4596
  4160   4148   4148   4408   4881   5202   5918   6341   7014   7278
  7362   6902   6119   5226   4490   3925   3455   3487   3410   3555
  3657   3719   3650   3636   3383   3112   2877   2774   2569   2592
  2558   2576   2608   2643   2563   2500   2350   2244   2327   2472
  2807   3078   3482   4115   4933   5247   5760   5723   5163   4587
  3895   3418   3159   2988   3083   3154   3648   3844   4174   4809
  5370   5953   6361   6785   6588   6325   5696   5000   4352   3861
  3486   3159   3221   3218   3200   3229   3301   3573   3888   4259
  4707   5551   6324   7117   7721   8229   8027   7588   6633   5566
  4639   3658   3088   2437   2124   1831   1593   1456   1371   1199
  1217   1128   1046   1018    922    950    956    926    923    881
   918    886    895    911    906    906    945    982    981   1057
  1070   1085   1067   1114   1044   1070   1034   1049   1005   1043
  1187   1246   1403   1502   1683   1840   2130   2196   2200   2074
  1974   1731   1559   1444   1313   1279   1220   1244   1349   1382
  1554   1665   1915   2044   2275   2443   2470   2317   2225   1946
  1877   1587   1540   1465   1518   1550   1689   1685   1758   1798
  1841   1728   1673   1565   1497   1383   1274   1245   1313   1277
  1259   1269   1360   1464   1497   1621   1790   1951   2119   2240
  2279   2221   2197   1878   1909   1688   1559   1281   1278   1109
  1017    975    935    915    920    978    921    866    905    930
   918    827    851    818    799    800    738    920    793    791
   825    848    894    870    870    939    938    996   1078   1046
  1125   1150   1212   1194   1211   1118   1165   1101   1028    983
   955    913    935   1071   1077   1004   1021   1063   1005   1004
  1133   1192   1157   1219   1279   1274   1208   1175   1141   1095
  1044   1040   1047    995    944    937    932    985   1047   1012
  1122   1246   1358   1409   1555   1564   1726   1861   2120   2348
  2531   2711   2616   2550   2228   2101   1909   1817   1739   1756
  1742   1830   1766   2004   2051   2191   2383   2592   2677   2637
  2589   2479   2206   2154   2043   1990   1933   1864   1878   1859
  1898   1880   1924   2084   2201   2253   2391   2419   2495   2459
  2340   2276   2193   2109   1917   1816   1667   1669   1577   1584
  1570   1521   1595   1710   1779   1908   2052   2164   2257   2267
  2179   2084   1964   1707   1622   1357   1292   1241   1108   1076
  1039    931    950    936    986    887    906    961    964    979
   985    966   1001   1020    990   1020   1014   1016   1134   1070
  1175   1195   1264   1275   1256   1317   1175   1214   1219   1119
  1131   1062    988   1022    976   1004    979   1047   1026   1078
  1180   1228   1298   1409   1577   1695   2014   2345   2768   3121
  3721   4253   5011   5744   6797   7633   8162   8248   7859   7218
  6319   5820   4882   3947   3487   2890   2408   2155   1923   1723
  1471   1423   1261   1276   1294   1329   1300   1287   1303   1262
  1263   1251   1369   1306   1329   1321   1244   1229   1216   1136
  1118   1097   1046   1086   1102   1164   1236   1242   1288   1346
  1385   1471   1508   1528   1553   1551   1495   1590   1529   1517
  1498   1557   1565   1464   1479   1438   1392   1336   1261   1198
  1094   1097   1041   1074   1077   1082   1178   1211   1240   1309
  1133   1196   1155   1167   1101   1031    997    960    951    889
   924    901    873    913    927    852    876    827    819    799
   766    745    721    742    755    690    683    737    739    767
   771    788    782    798    802    849    893    944    979    997
  1102   1062   1130   1207   1295   1369   1430   1407   1394   1412
  1357   1428   1372   1407   1528   1694   1917   2168   2424   2947
  3458   3847   4558   5295   5749   5985   6118   5874   5421   5069
  4613   4056   3539   3140   2780   2575   2373   2301   2143   1958
  1847   1667   1501   1429   1352   1296   1230   1303   1248   1292
  1257   1247   1178   1221   1142   1089   1029   1025   1032    963
   944    972    981    966   1037   1060   1062   1176   1204   1292
  1420   1489   1516   1708   1711   1732   1728   1757   1591   1516
  1448   1344   1276   1271   1172   1155   1115   1126   1151   1242
  1215   1297   1225   1294   1267   1276   1284   1218   1233   1169
  1179   1226   1208   1166   1199   1126   1075   1083    995   1007
   969    957    923    954    891    918    912    949    933    956
   949    937    910    962    903   1031    962   1006    998   1057
  1130   1157   1262   1275   1331   1417   1472   1488   1538   1373
  1423   1369   1316   1303   1250   1227   1153   1137   1087   1158
  1165   1175   1193   1171   1159   1108   1132   1060    995    974
   970    932    979   1043   1064   1050   1138   1197   1368   1299
  1382   1499   1600   1634   1634   1652   1666   1686   1705   1757
  1792   1817   1736   1724   1800   1856   1903   1975   2131   2315
  2199   2195   2111   1957   1948   1783   1745   1605   1553   1457
  1370   1341   1316   1307   1297   1356   1403   1382   1401   1409
  1351   1300   1251   1224   1238   1161   1173   1111   1155   1161
  1196   1248   1242   1327   1291   1315   1316   1337   1385   1422
  1371   1357   1234   1207   1230   1144   1096   1028   1029    965
   953    923    955    906    909    925    947    933    949    941
   993    917    913    976   1018   1040   1080   1091   1115   1175
  1304   1356   1504   1701   1917   2120   2422   2828   3384   3766
  4269   4345   4684   4802   4622   4494   4320   3990   3764   3296
  2907   2697   2340   2081   1892   1680   1602   1424   1366   1256
  1244   1045   1078   1004    996    989    940    928    946    971
   967   1013    969   1042    985   1128   1165   1140   1288   1299
  1393   1433   1437   1555   1493   1571   1541   1505   1545   1639
  1543   1581   1569   1699   1691   1843   1878   2133   2379   2831
  3273   3819   4292   4588   4722   4235   3925   3442   2999   2749
  2371   1930   1490   1297   1086    980    943    830    843    821
   852    843    800    822    824    767    852    850    886    925
   856    927    901    969    937    990    995   1035    973    964
   947    904    916    808    785    822    742    764    774    748
   728    725    710    700    726    724    746    728    737    796
   804    757    730    799    843    865    822    838    848    908
   959   1005    981   1062   1054   1024   1028   1031   1022   1073
  1081   1066   1022   1143   1107   1092   1185   1143   1185   1106
  1167   1121   1127   1112   1035   1064   1050   1004   1004    922
   992    997    925    869    928    965   1009    991    985   1041
  1073   1149   1139   1220   1274   1276   1300   1266   1251   1287
  1178   1150   1147    985    964    946    898    911    855    873
   865    755    759    811    768    768    727    713    690    731
   735    702    689    723    751    693    761    704    733    669
   719    718    733    750    752    839    817    820    754    823
   838    830    932    793    803    856    789    829    831    841
   870    846    827    906    919    986   1047   1106   1163   1305
  1385   1423   1523   1623   1744   1753   1900   1931   2068   2106
  2103   2275   2343   2457   2655   2570   2610   2622   2571   2419
  2463   2372   2266   2143   2070   2016   1987   1898   1747   1711
  1544   1534   1472   1355   1280   1217   1221   1222   1126   1158
  1108   1196   1138   1187   1206   1131   1167   1089   1101   1091
  1032   1069   1055   1029   1072   1052   1046   1017   1040   1078
  1108   1084   1175   1141   1244   1258   1217   1122   1106   1152
  1163   1139   1032   1034    995    934    907    915    880    889
   839    792    841    787    777    783    838    829    789    775
   777    808    819    883    824    821    817    761    774    769
   765    738    735    782    749    743    676    724    715    718
   781    736    703    767    788    796    845    871    927    878
   952    964    964   1010   1082   1053   1046   1069   1002    994
   963    969    984    875    985    972    925    957    985   1000
   985    934    893    927    939    929    933    899    881    882
   822    940    851    887    928    897    886    926   1019    997
  1038   1058   1037   1098   1078   1126   1094   1060   1072   1026
  1013   1021    998    969   1003    908    910    908    892    817
   924    829    968    899    921    927    891    943    973    965
   912    926    987    963    966    918    902    905    854    831
   878    782    785    740    743    749    792    781    755    753
   758    776    754    787    778    842    792    842    810    864
   853    835    821    827    833    867    801    877    848    912
   867    887    829    868    889    932    966    965   1014    970
  1051   1154   1150   1137   1072   1019   1049    966    984    948
   913    872    861    884    826    843    808    810    790    799
   853    911    909    951    933    895    975    939    914    949
   951    918    969    999    989   1050   1035   1046   1079   1031
  1067   1121   1136   1136   1043   1019   1097   1079   1029   1104
  1182   1176   1238   1257   1288   1284   1373   1396   1495   1482
  1509   1518   1467   1463   1376   1431   1325   1298   1209   1172
  1057   1111   1067   1021    990   1033    935    970    954    976
   962   1028    988    985    967    990    926    920    938    903
   933    917    902    854    864    901    910    879    966    956
   960    920   1011   1087   1019   1004    974   1040   1050    997
  1020   1071    965    992   1048   1022   1027    909    987    896
  1001    898    907    906    915    890    865    838    753    803
   790    807    765    803    824    752    771    759    828    816
   838    820    769    855    835    926    864    913    906    972
  1068   1101   1081   1197   1208   1403   1312   1454   1398   1542
  1589   1709   1749   1793   1876   1917   1855   1968   1866   1824
  1840   1720   1649   1667   1613   1453   1411   1423   1302   1263
  1232   1191   1162   1138   1090   1065   1049   1023    973    985
   951    967   1032    970   1054   1056   1105   1087   1060   1148
  1001   1056   1103   1025   1051   1047   1003   1072   1013    994
   922    935   1039    993    976    967   1036   1049   1035   1004
  1009   1114   1124   1184   1132   1152   1252   1157   1249   1330
  1318   1332   1342   1349   1330   1273   1351   1285   1287   1273
  1288   1250   1181   1228   1194   1194   1132   1140   1192   1113
  1159   1163   1172   1176   1233   1217   1292   1297   1311   1275
  1282   1329   1346   1324   1254   1326   1244   1152   1114   1149
  1084   1071   1102   1052   1075   1068   1005   1028    963    941
   890    943    978    989    933    969    986   1017    989    976
   964    983   1027   1105   1093   1145   1130   1182   1213   1148
  1123   1130   1207   1171   1212   1175   1259   1195   1246   1267
  1286   1304   1274   1333   1278   1431   1421   1506   1486   1655
  1618   1748   1825   1795   1919   1941   1951   1920   1923   1859
  1870   1860   1816   1774   1721   1679   1578   1614   1487   1524
  1513   1449   1455   1395   1408   1357   1382   1338   1297   1348
  1275   1346   1358   1326   1300   1196   1198   1146   1087   1103
  1039   1013    995    929    929    862    952    863    867    856
   829    846    780    820    767    840    824    790    790    806
   841    772    782    797    749    693    699    742    721    723
   672    652    724    642    636    650    657    681    693    662
   657    629    627    716    728    721    759    765    737    710
   799    755    765    813    794    738    760    831    737    683
   765    769    756    750    742    831    797    797    824    826
   876    853    883    935    906    861    950    841    926    893
   898    874    879    870    884    881    841    827    872    816
   791    828    764    766    827    780    810    768    801    825
   766    825    806    763    800    790    782    802    850    773
   850    825    796    790    774    795    782    780    738    805
   771    814    773    816    823    762    759    792    832    796
   826    811    788    788    867    881    864    838    876    833
   879    790    882    862    847    853    793    845    750    776
   742    804    762    743    790    709    723    745    678    672
   675    678    707    697    689    709    602    667    691    653
   654    724    718    644    661    645    675    692    631    638
   614    633    621    626    674    632    637    622    688    665
   656    679    677    688    758    737    747    749    813    780
   737    777    765    750    775    745    765    783    733    758
   716    678    651    664    693    689    739    693    697    647
   688    726    705    718    696    750    663    744    695    741
   753    773    801    851    853    836    789    839    873    815
   810    825    868    753    782    816    747    813    749    743
   757    722    706    696    659    685    657    665    673    658
   630    663    640    622    652    576    650    653    649    622
   631    612    611    665    618    628    638    688    686    668
   706    705    643    691    704    684    684    716    719    721
   723    702    730    727    740    702    706    733    788    752
   756    715    752    711    746    769    807    767    811    732
   840    759    756    756    775    731    722    717    759    764
   758    768    729    735    774    742    747    738    693    712
   708    718    710    697    658    705    646    630    606    629
   630    673    600    655    669    613    627    596    605    610
   619    593    595    577    612    614    604    673    643    615
   614    631    678    631    602    654    657    644    617    590
   640    596    598    614    553    609    618    579    599    588
   610    569    593    592    572    626    626    631    592    640
   623    595    658    581    601    603    615    587    615    573
   649    593    610    657    647    611    632    608    530    588
   591    557    645    587    571    637    592    580    544    603
   565    609    607    556    607    595    649    598    619    621
   671    695    691    704    647    661    666    675    699    682
   658    659    685    645    671    649    650    633    654    630
   601    646    633    651    665    633    637    638    669    639
   644    668    615    652    707    669    698    709    631    690
   722    698    638    715    725    644    673    706    679    686
   684    715    688    727    665    700    666    690    648    679
   685    658    620    700    700    658    670    644    677    734
   653    657    656    612    685    623    638    696    664    668
   674    658    659    667    677    655    728    636    715    692
   702    716    652    716    656    649    663    638    640    591
   586    643    598    604    571    596    569    562    564    555
   550    559    577    552    539    537    528    559    526    545
   540    560    587    625    544    629    614    623    595    607
   606    580    620    627    621    604    635    634    610    671
   700    632    626    653    622    639    629    626    640    643
   633    655    610    673    655    669    674    672    669    663
   637    689    677    701    676    708    660    696    653    763
   702    677    674    665    686    715    716    729    664    654
   669    707    647    702    648    642    693    686    678    667
   656    672    666    670    675    702    647    650    683    620
   673    603    668    652    628    627    634    662    654    655
   640    601    600    622    601    604    585    601    611    657
   576    611    631    577    645    586    585    593    618    690
   610    630    614    580    652    612    595    604    645    614
   636    595    577    576    583    570    570    622    578    532
   580    607    567    535    516    561    546    549    545    561
   531    533    504    512    511    491    512    535    479    503
   499    523    496    500    499    494    495    513    529    570
   516    501    469    487    549    479    493    486    464    520
   541    477    491    488    512    543    484    465    517    522
   512    525    473    466    501    486    476    460    462    496
   471    445    498    485    494    463    478    505    482    465
   517    471    501    490    493    476    460    486    490    527
   494    472    505    490    528    511    560    515    501    541
   535    500    522    544    534    551    599    531    501    581
   559    569    534    543    531    569    540    536    559    563
   563    550    573    584    528    536    576    552    566    573
   564    543    600    557    546    544    550    518    565    581
   570    575    533    547    535    550    544    549    541    520
   526    516    506    516    469    511    492    511    493    487
   480    462    523    462    496    471    516    481    514    523
   514    493    502    520    576    519    493    552    538    545
   546    575    513    561    532    547    544    551    549    564
   544    592    555    578    543    562    571    580    568    600
   564    568    566    613    577    619    588    597    573    597
   598    559    569    564    527    529    597    559    557    495
   530    513    490    501    432    470    485    465    444    472
   480    467    461    485    491    487    464    445    457    458
   510    431    475    480    489    450    457    440    469    477
   439    500    471    504    445    496    479    480    504    526
   467    490    465    463    490    498    488    488    486    479
   504    453    476    486    501    492    506    488    530    465
   477    479    426    461    468    454    454    433    470    484
   464    428    426    388    452    445    459    454    476    472
   459    450    470    463    460    434    424    448    458    438
   468    430    425    488    474    461    489    431    466    466
   476    464    454    479    437    453    461    461    466    443
   462    419    431    413    415    430    382    387    434    385
   428    378    424    456    420    412    423    410    408    424
   439    437    468    395    454    420    427    466    463    464
   406    454    455    455    452    473    480    471    465    485
   482    494    487    471    452    464    427    454    452    509
   464    452    487    441    458    458    420    471    441    416
   453    455    439    419    419    399    395    452    468    407
   463    413    445    412    426    447    390    421    420    398
   366    415    405    374    395    389    397    393    400    405
   446    377    396    421    405    428    412    398    437    404
   396    431    394    414    394    424    404    412    396    403
   402    422    398    375    469    412    444    424    436    416
   445    411    453    440    425    449    445    436    429    452
   462    444    476    424    441    465    515    465    482    504
   476    486    448    511    487    495    488    498    500    504
   530    511    450    524    507    532    516    500    541    484
   563    501    504    499    485    501    478    502    496    508
   521    499    478    513    516    476    460    501    491    449
   415    436    485    465    423    454    464    428    393    468
   453    428    411    482    470    459    455    429    381    447
   424    452    425    439    446    435    416    405    453    450
   442    434    388    408    452    412    392    415    406    418
   428    401    441    418    390    409    401    414    370    383
   410    393    354    384    434    398    391    395    383    362
   407    419    361    422    380    416    407    365    379    404
   369    391    415    400    410    398    357    396    387    407
   392    388    398    430    385    414    383    395    406    380
   380    358    383    381    396    391    402    371    415    370
   398    383    349    373    373    388    380    365    357    387
   354    384    361    388    386    365    367    369    357    364
   363    381    394    399    375    374    345    349    367    389
   376    351    401    404    365    395    399    383    378    382
   339    376    351    377    384    394    372    378    395    371
   393    406    372    378    369    388    413    438    383    441
   415    402    428    389    383    420    415    392    424    385
   427    425    438    374    439    434    427    416    417    389
   433    406    436    418    395    375    357    391    410    415
   431    437    381    383    422    432    399    400    422    431
   395    401    416    414    392    355    407    348    365    376
   369    387    381    396    396    402    368    346    398    352
   362    330    357    381    381    367    380    363    335    391
   371    389    351    391    382    404    422    359    369    368
   386    359    382    397    365    359    392    388    420    426
   362    387    429    417    417    394    377    423    398    371
   381    392    364    395    407    369    395    361    378    399
   379    368    357    341    377    349    386    346    371    360
   368    355    361    355    365    353    376    330    324    327
   344    378    365    367    328    371    363    387    357    346
   384    362    360    365    395    345    390    384    360    367
   352    376    360    387    382    369    351    395    366    344
   350    389    351    352    358    358    347    394    360    378
   370    370    335    362    367    387    372    388    365    348
   369    388    392    360    348    350    387    395    374    382
   380    357    393    382    383    387    385    368    381    394
   347    355    382    351    363    350    399    351    372    354
   339    349    335    347    339    361    357    346    320    313
   381    383    365    359    339    353    334    341    381    323
   351    337    333    357    345    345    381    376    350    331
   365    343    379    376    353    327    380    364    369    359
   361    365    351    353    350    310    378    365    338    393
   340    337    337    359    381    346    338    328    302    352
   371    358    365    341    348    357    360    367    349    355
   375    343    402    375    362    354    304    317    361    317
   407    345    369    340    373    351    337    344    366    334
   356    358    353    389    363    352    341    342    369    357
   358    379    341    336    346    346    349    319    338    362
   331    354    337    365    345    367    338    371    382    366
   383    403    360    334    383    326    376    351    399    376
   358    385    336    346    390    359    369    346    395    349
   366    357    370    362    320    386    334    356    329    332
   338    375    302    366    355    319    330    349    333    340
   369    379    345    360    349    376    359    328    364    336
   334    336    348    369    334    366    351    333    340    371
   313    336    307    373    354    337    357    342    349    344
   380    348    323    370    387    351    366    352    333    355
   371    366    383    348    373    341    391    349    374    342
   385    367    352    344    336    348    316    358    362    374
   359    379    361    319    367    345    331    367    331    347
   329    354    361    337    359    347    352    341    352    360
   362    342    366    359    365    377    380    333    351    357
   354    336    377    356    339    336    371    349    361    386
   363    357    346    351    337    353    340    368    369    347
   352    325    379    370    379    328    373    330    341    355
   360    336    335    346    320    333    296    352    326    379
   324    325    314    311    328    329    351    308    341    322
   346    332    313    323    359    328    362    307    316    322
   304    350    317    315    334    293    322    356    303    323
   342    311    332    316    347    322    328    316    331    343
   330    315    312    333    330    317    308    339    338    296
   333    277    309    318    296    323    325    313    310    304
   322    319    287    297    309    341    304    275    295    268
   326    321    296    284    296    312    338    321    318    302
   295    309    292    275    344    280    318    337    267    296
   308    289    270    324    330    285    328    328    318    292
   306    317    290    312    317    303    309    342    301    287
   337    324    308    327    299    293    271    348    298    292
   311    317    308    297    326    333    303    317    281    316
   334    320    317    316    300    317    324    313    339    333
   328    319    299    343    332    343    323    294    330    318
   286    357    317    325    353    335    347    323    369    321
   320    327    315    329    307    295    283    309    311    351
   313    329    305    330    312    310    308    338    317    293
   323    332    321    319    308    322    287    292    289    319
   315    311    323    304    356    299    320    333    328    308
   328    304    298    318    287    322    352    306    341    341
   338    308    352    352    305    313    313    305    297    345
   344    328    342    345    306    300    343    291    349    354
   340    309    318    324    332    333    364    304    353    331
   313    339    304    325    319    324    310    300    349    317
   288    326    339    336    341    294    313    308    315    309
   322    285    331    309    306    305    323    349    331    278
   311    291    336    331    325    303    306    315    307    307
   320    293    312    304    333    330    335    325    339    322
   333    301    324    334    326    326    291    302    327    326
   334    300    335    342    320    322    349    329    330    296
   331    317    286    322    343    321    310    306    331    329
   299    324    325    322    357    317    317    310    299    295
   331    346    335    336    322    335    323    309    310    325
   342    337    343    321    312    312    290    315    319    313
   297    336    320    365    293    334    341    301    328    303
   330    325    304    318    284    318    328    316    312    291
   317    301    306    269    314    316    290    313    319    303
   311    298    309    326    310    313    336    302    343    307
   327    339    330    320    306    314    346    338    337    341
   318
;
