# Supplementary material for: Tetra­ammine­(carbonato-κ2 O,O′)cobalt(III) nitrate: a powder X-ray diffraction study
Source: Acta Crystallogr Sect E Struct Rep Online. 2013 Jun 29;69(Pt 7):i42–3. doi: 10.1107/S1600536813017522 (PMC3772400; doi:10.1107/S1600536813017522)
Supplement: Supplementary file 2 [file e-69-00i42-Isup2.rtv]

 
#==============================================
# Powder diffraction pattern number   1
#==============================================
 
data_I
 
_pd_block_id    Co(NH3)4CO3NO3
#==============================================================================
                    
     
_diffrn_radiation_source         'X-ray tube' 
_diffrn_radiation_type           'CuK\a'
_diffrn_radiation_wavelength     '1.54056, 1.54439'
_diffrn_radiation_monochromator      graphite
_diffrn_measurement_device_type      'Siemens D500'
_diffrn_measurement_method           'step scan'
     
#  The following profile R-factors are NOT CORRECTED for background
#  The sum is extended to all non-excluded points.
#  These are the current CIF standard
 
_pd_proc_ls_prof_R_factor                5.3712
_pd_proc_ls_prof_wR_factor               7.2371
_pd_proc_ls_prof_wR_expected             2.5359
 
#  The following profile R-factors are CORRECTED for background
#  The sum is extended to all non-excluded points.
#  These items are not in the current CIF standard, but are defined above
 
_pd_proc_ls_prof_cR_factor                9.4166
_pd_proc_ls_prof_cwR_factor              11.4167
_pd_proc_ls_prof_cwR_expected             4.0004
 
#  The following items are not in the CIF standard, but are defined above
 
_pd_proc_ls_prof_chi2                 8.1447
_pd_proc_ls_prof_echi2                8.1447


_refine_ls_hydrogen_treatment       refxyz

_refine_ls_R_I_factor                 3.00
_refine_ls_R_factor_all               2.64
_refine_ls_goodness_of_fit_all        2.85
_refine_ls_number_reflns                  2252
_refine_ls_number_parameters               114
_refine_ls_number_restraints                55
_refine_ls_shift/su_max     0.03
_refine_ls_shift/su_mean     0.0


  
_pd_proc_ls_background_function   
;   FullProf Background function number  
;                      
                       
_exptl_absorpt_process_details           
;   FullProf Absorption/surface roughness correction    
 No correction is applied            
;                      
   

_pd_proc_ls_pref_orient_corr
;
March-Dollase correction along direction [001], 
refined parameter : 0.634(2)
;

                    
_pd_proc_ls_profile_function             
;  
PseudoVoigt                    
;                      
_pd_proc_ls_peak_cutoff 0.00500          
_pd_calc_method  "   Rietveld Refinement" 
                       
#---- raw/calc data loop -----   
_pd_meas_2theta_range_min     5.0000
_pd_meas_2theta_range_max    80.0000
_pd_meas_2theta_range_inc     0.0200
_pd_proc_2theta_range_min     6.0012
_pd_proc_2theta_range_max    79.9611
_pd_proc_2theta_range_inc     0.0200
 
loop_
_pd_proc_point_id
_pd_proc_2theta_corrected   
_pd_proc_intensity_total
_pd_calc_intensity_total
_pd_proc_intensity_bkg_calc
 
    52     6.0012    2607(51)          2718.9192         2712.6260       
    53     6.0212    2687(52)          2709.1985         2702.7617       
    54     6.0412    2693(52)          2699.4827         2692.8975       
    55     6.0612    2735(52)          2689.7722         2683.0332       
    56     6.0812    2741(52)          2680.0671         2673.1689       
    57     6.1012    2615(51)          2670.3677         2663.3047       
    58     6.1212    2713(52)          2660.6741         2653.4404       
    59     6.1411    2675(52)          2650.9871         2643.5762       
    60     6.1611    2562(51)          2641.3064         2633.7119       
    61     6.1811    2615(51)          2631.6328         2623.8477       
    62     6.2011    2702(52)          2621.9666         2613.9836       
    63     6.2211    2461(50)          2611.4695         2603.2813       
    64     6.2411    2515(50)          2599.7234         2591.3215       
    65     6.2611    2544(50)          2587.9858         2579.3621       
    66     6.2812    2570(51)          2576.2568         2567.4023       
    67     6.3012    2476(50)          2564.5374         2555.4426       
    68     6.3212    2427(49)          2552.8281         2543.4832       
    69     6.3412    2519(50)          2541.1292         2531.5237       
    70     6.3612    2538(50)          2529.4409         2519.5640       
    71     6.3812    2575(51)          2517.7649         2507.6045     
    72     6.4012    2536(50)          2506.1011         2495.6450       
    73     6.4212    2542(50)          2494.4500         2483.6853       
    74     6.4412    2568(51)          2482.8130         2471.7258       
    75     6.4612    2417(49)          2471.1909         2459.7664       
    76     6.4812    2441(49)          2459.5840         2447.8066       
    77     6.5012    2474(50)          2447.9939         2435.8472       
    78     6.5212    2435(49)          2436.4214         2423.8877       
    79     6.5412    2533(50)          2424.8687         2411.9282       
    80     6.5612    2390(49)          2413.3350         2399.9685       
    81     6.5812    2439(49)          2401.8228         2388.0090       
    82     6.6012    2438(49)          2390.3333         2376.0496       
    83     6.6212    2305(48)          2378.8679         2364.0898       
    84     6.6411    2357(49)          2367.4287         2352.1304       
    85     6.6611    2378(49)          2356.0176         2340.1709       
    86     6.6811    2398(49)          2344.6362         2328.2112       
    87     6.7011    2408(49)          2333.2871         2316.2517       
    88     6.7211    2391(49)          2321.9729         2304.2922       
    89     6.7411    2403(49)          2310.6953         2292.3325       
    90     6.7611    2327(48)          2299.4585         2280.3730       
    91     6.7812    2403(49)          2288.2646         2268.4133       
    92     6.8012    2328(48)          2277.1177         2256.4536       
    93     6.8212    2335(48)          2266.0220         2244.4941       
    94     6.8412    2326(48)          2254.9814         2232.5347       
    95     6.8612    2267(48)          2244.0005         2220.5750       
    96     6.8812    2422(49)          2233.0850         2208.6155       
    97     6.9012    2269(48)          2222.2405         2196.6560       
    98     6.9212    2250(47)          2211.4739         2184.6963       
    99     6.9412    2350(48)          2200.7925         2172.7368       
   100     6.9612    2301(48)          2190.2043         2160.7773       
   101     6.9812    2246(47)          2179.7188         2148.8176       
   102     7.0012    2252(47)          2169.3467         2136.8582       
   103     7.0212    2211(47)          2159.0994         2124.8987       
   104     7.0412    2283(48)          2151.7102         2115.6587       
   105     7.0612    2198(47)          2147.7991         2109.7429       
   106     7.0812    2222(47)          2144.0588         2103.8271       
   107     7.1012    2307(48)          2140.5103         2097.9114       
   108     7.1212    2272(48)          2137.1765         2091.9956       
   109     7.1411    2187(47)          2134.0852         2086.0798       
   110     7.1611    2228(47)          2131.2695         2080.1643       
   111     7.1811    2215(47)          2128.7695         2074.2485       
   112     7.2011    2262(48)          2126.6375         2068.3328       
   113     7.2211    2228(47)          2124.9412         2062.4170       
   114     7.2411    2203(47)          2123.7747         2056.5012       
   115     7.2611    2231(47)          2123.2703         2050.5854       
   116     7.2811    2234(47)          2123.6216         2044.6697       
   117     7.3012    2316(48)          2125.1111         2038.7537       
   118     7.3212    2228(47)          2128.1526         2032.8380       
   119     7.3412    2274(48)          2133.3389         2026.9222       
   120     7.3612    2265(48)          2141.4995         2021.0065       
   121     7.3812    2301(48)          2153.7522         2015.0907       
   122     7.4012    2277(48)          2171.5347         2009.1749       
   123     7.4212    2325(48)          2196.5908         2003.2592       
   124     7.4412    2375(49)          2230.8848         1997.3434       
   125     7.4612    2302(48)          2276.4158         1991.4276       
   126     7.4812    2357(49)          2334.9331         1985.5118       
   127     7.5012    2347(48)          2407.5874         1979.5961       
   128     7.5212    2452(50)          2494.6157         1973.6803       
   129     7.5412    2469(50)          2595.1897         1967.7645       
   130     7.5612    2536(50)          2707.4885         1961.8488       
   131     7.5812    2704(52)          2828.8538         1955.9331       
   132     7.6012    2667(52)          2955.7056         1950.0173       
   133     7.6212    2778(53)          3083.2366         1944.1016       
   134     7.6411    2792(53)          3206.1318         1938.1858       
   135     7.6611    2990(55)          3322.9712         1932.2700       
   136     7.6811    3161(56)          3446.1458         1926.3542       
   137     7.7011    3286(57)          3613.4424         1920.4385       
   138     7.7211    3559(60)          3887.1250         1914.5227       
   139     7.7411    3856(62)          4332.6450         1908.6069       
   140     7.7611    4016(63)          4875.8291         1902.6912       
   141     7.7811    4300(66)          5344.8779         1896.7754       
   142     7.8012    4262(65)          5479.5830         1890.8595       
   143     7.8212    4194(65)          5195.2544         1884.9437       
   144     7.8412    3888(62)          4603.8413         1879.0280       
   145     7.8612    3176(56)          3898.8687         1873.1123       
   146     7.8812    2493(50)          3238.4846         1867.1965       
   147     7.9012    2258(48)          2707.8286         1861.2808       
   148     7.9212    2065(45)          2328.9895         1855.3650       
   149     7.9412    1995(45)          2085.4624         1849.4492       
   150     7.9612    1992(45)          1945.3284         1843.5334       
   151     7.9812    1940(44)          1878.9058         1837.6177       
   152     8.0011    1930(44)          1860.5419         1831.7020       
   153     8.0211    1945(44)          1857.4089         1825.7861       
   154     8.0411    1915(44)          1868.7478         1819.8705       
   155     8.0611    1864(43)          1886.8947         1813.9546       
   156     8.0812    1925(44)          1903.3318         1808.0387       
   157     8.1011    1962(44)          1915.2623         1802.1232       
   158     8.1212    1910(44)          1921.7471         1796.2072       
   159     8.1411    1879(43)          1923.0253         1790.2916       
   160     8.1611    1825(43)          1919.9609         1784.3757       
   161     8.1811    1961(44)          1913.6401         1778.4601       
   162     8.2011    1814(43)          1905.1133         1772.5442       
   163     8.2211    1833(43)          1895.2664         1766.6285       
   164     8.2411    1796(42)          1884.7716         1760.7126       
   165     8.2611    1836(43)          1874.1002         1754.7970       
   166     8.2811    1890(43)          1863.5520         1748.8811       
   167     8.3011    1939(44)          1853.3015         1742.9655       
   168     8.3211    1902(44)          1843.4337         1737.0496       
   169     8.3411    1861(43)          1833.9791         1731.1340       
   170     8.3611    1845(43)          1824.9333         1725.2180       
   171     8.3811    1849(43)          1816.6426         1719.6681       
   172     8.4011    1832(43)          1809.0778         1714.4835       
   173     8.4211    1778(42)          1801.8440         1709.2991       
   174     8.4411    1820(43)          1794.9119         1704.1145       
   175     8.4611    1834(43)          1788.2556         1698.9302       
   176     8.4811    1895(44)          1781.8514         1693.7456       
   177     8.5011    1906(44)          1775.6796         1688.5613       
   178     8.5211    1827(43)          1769.7217         1683.3766       
   179     8.5411    1787(42)          1763.9637         1678.1923       
   180     8.5611    1863(43)          1758.3922         1673.0077       
   181     8.5812    1896(44)          1752.9966         1667.8231       
   182     8.6011    1804(42)          1747.7679         1662.6388       
   183     8.6212    1811(43)          1742.6982         1657.4541       
   184     8.6411    1787(42)          1737.7820         1652.2698       
   185     8.6611    1845(43)          1733.0135         1647.0852       
   186     8.6811    1805(42)          1728.3896         1641.9009       
   187     8.7011    1859(43)          1723.9070         1636.7163       
   188     8.7211    1822(43)          1719.5640         1631.5319       
   189     8.7411    1758(42)          1715.3596         1626.3473       
   190     8.7611    1788(42)          1711.2941         1621.1630       
   191     8.7811    1823(43)          1707.3711         1615.9784       
   192     8.8011    1839(43)          1703.5859         1610.7941       
   193     8.8211    1788(42)          1699.9457         1605.6094       
   194     8.8411    1705(41)          1696.4508         1600.4250       
   195     8.8611    1744(42)          1693.1068         1595.2405       
   196     8.8811    1848(43)          1689.9609         1590.0562       
   197     8.9011    1744(42)          1686.9357         1584.8715       
   198     8.9211    1734(42)          1684.1008         1579.6871       
   199     8.9411    1719(41)          1681.4220         1574.5026       
   200     8.9611    1806(42)          1678.9285         1569.3182       
   201     8.9811    1676(41)          1676.6295         1564.1337       
   202     9.0011    1627(40)          1674.5352         1558.9492       
   203     9.0211    1659(41)          1672.6566         1553.7646       
   204     9.0411    1699(41)          1671.0057         1548.5803       
   205     9.0611    1664(41)          1669.5958         1543.3958       
   206     9.0812    1656(41)          1668.4415         1538.2112       
   207     9.1011    1645(41)          1667.5592         1533.0267       
   208     9.1212    1679(41)          1666.9685         1527.8422       
   209     9.1411    1633(40)          1666.6952         1522.6578       
   210     9.1611    1696(41)          1666.7755         1517.4733       
   211     9.1811    1616(40)          1667.2551         1512.2889       
   212     9.2011    1600(40)          1668.1759         1507.1042       
   213     9.2211    1639(40)          1669.5488         1501.9199       
   214     9.2411    1648(41)          1671.3379         1496.7354       
   215     9.2611    1641(41)          1673.5004         1491.5510       
   216     9.2811    1652(41)          1676.0566         1486.3663       
   217     9.3011    1757(42)          1679.1021         1481.1820       
   218     9.3211    1675(41)          1682.7638         1475.9974       
   219     9.3411    1830(43)          1687.1616         1470.8131       
   220     9.3611    1607(40)          1692.3976         1465.6285       
   221     9.3811    1679(41)          1698.5603         1460.4441       
   222     9.4011    1661(41)          1705.7385         1455.2595       
   223     9.4211    1785(42)          1714.0267         1450.0752       
   224     9.4411    1755(42)          1723.5375         1444.8906       
   225     9.4611    1825(43)          1734.4014         1439.7063       
   226     9.4811    1821(43)          1746.7756         1434.5216       
   227     9.5011    1805(42)          1760.8428         1429.3373       
   228     9.5211    1910(44)          1776.8209         1424.1527       
   229     9.5411    1871(43)          1794.9642         1418.9684       
   230     9.5611    1947(44)          1815.5792         1413.7838       
   231     9.5811    1963(44)          1839.0315         1408.5994       
   232     9.6011    2035(45)          1865.7771         1403.4148       
   233     9.6212    2116(46)          1896.3918         1398.2302       
   234     9.6411    2154(46)          1931.6387         1393.0459       
   235     9.6611    2309(48)          1972.5819         1387.8612       
   236     9.6811    2330(48)          2020.7534         1382.6769       
   237     9.7011    2497(50)          2078.4487         1377.4923       
   238     9.7211    2616(51)          2149.1260         1372.3080       
   239     9.7411    2683(52)          2237.9946         1367.1234       
   240     9.7611    2854(53)          2352.6841         1361.9390       
   241     9.7811    3033(55)          2503.9902         1356.7544       
   242     9.8011    3320(58)          2706.3376         1351.5701       
   243     9.8211    3541(60)          2977.7773         1346.3855       
   244     9.8411    4001(63)          3338.8816         1341.2012       
   245     9.8611    4414(66)          3810.5791         1336.0165       
   246     9.8811    4714(69)          4410.8340         1330.8322       
   247     9.9011    5314(73)          5152.1440         1325.6476       
   248     9.9211    6131(78)          6041.4292         1320.4633       
   249     9.9411    6816(83)          7084.3901         1315.2787       
   250     9.9611    7772(88)          8289.3926         1310.0942       
   251     9.9811    8962(95)          9663.8574         1304.9097       
   252    10.0011    10474(102)         11202.6055         1299.7253     
   253    10.0211    12231(111)         12902.0303         1294.5408     
   254    10.0411    14555(121)         14848.0996         1289.3563     
   255    10.0611    17854(134)         17359.2324         1284.1718     
   256    10.0811    21654(147)         20968.2852         1278.9874     
   257    10.1011    26326(162)         25872.0957         1273.8029     
   258    10.1212    30264(174)         30899.0059         1268.6183     
   259    10.1411    32067(179)         33520.9258         1263.4338     
   260    10.1611    31115(176)         31968.0957         1258.2493     
   261    10.1811    27472(166)         26795.9668         1253.0649     
   262    10.2011    20935(145)         20059.1621         1247.8804     
   263    10.2211    14205(119)         13696.3193         1242.6960     
   264    10.2411    8553(92)          8749.3643         1237.5114       
   265    10.2611    5163(72)          5425.3560         1232.3270       
   266    10.2811    3552(60)          3453.7036         1227.1425       
   267    10.3011    2735(52)          2423.9194         1221.9581       
   268    10.3211    2193(47)          1974.9415         1216.7736       
   269    10.3411    1965(44)          1849.7439         1211.5891       
   270    10.3611    1753(42)          1881.9551         1206.4045       
   271    10.3811    1695(41)          1969.6736         1201.2202       
   272    10.4011    1699(41)          2055.3354         1196.0356       
   273    10.4211    1523(39)          2111.7759         1190.8512       
   274    10.4411    1482(38)          2131.5225         1185.6666       
   275    10.4611    1511(39)          2118.1860         1180.4823       
   276    10.4811    1494(39)          2080.1448         1175.2977       
   277    10.5011    1434(38)          2026.5208         1170.1134       
   278    10.5211    1440(38)          1963.3077         1164.9287       
   279    10.5411    1479(38)          1898.8689         1159.7444       
   280    10.5611    1488(39)          1836.8215         1154.5598       
   281    10.5811    1435(38)          1778.3079         1149.3755       
   282    10.6011    1448(38)          1724.2206         1144.1909       
   283    10.6212    1390(37)          1674.7587         1139.0062       
   284    10.6411    1394(37)          1629.7338         1133.8219       
   285    10.6611    1429(38)          1588.7710         1128.6373       
   286    10.6811    1401(37)          1551.4462         1123.4530       
   287    10.7011    1418(38)          1517.3336         1118.2684       
   288    10.7211    1433(38)          1486.0498         1113.0840       
   289    10.7411    1373(37)          1457.2505         1107.8994       
   290    10.7611    1349(37)          1430.6412         1102.7151       
   291    10.7811    1372(37)          1405.9642         1097.5305       
   292    10.8011    1384(37)          1383.0018         1092.3462       
   293    10.8211    1293(36)          1361.5630         1087.1615       
   294    10.8411    1332(36)          1345.4585         1085.9479       
   295    10.8611    1361(37)          1331.8999         1086.0579       
   296    10.8811    1339(37)          1319.4462         1086.1680       
   297    10.9011    1319(36)          1307.9954         1086.2780       
   298    10.9211    1330(36)          1297.4658         1086.3879       
   299    10.9411    1279(36)          1287.7906         1086.4979       
   300    10.9611    1356(37)          1278.9224         1086.6080       
   301    10.9811    1336(37)          1270.8284         1086.7180       
   302    11.0011    1351(37)          1263.4941         1086.8280       
   303    11.0211    1300(36)          1256.9163         1086.9381       
   304    11.0411    1298(36)          1251.1003         1087.0481       
   305    11.0611    1323(36)          1246.0514         1087.1581       
   306    11.0811    1388(37)          1241.7701         1087.2681       
   307    11.1011    1268(36)          1238.2507         1087.3782       
   308    11.1211    1329(36)          1235.4919         1087.4882       
   309    11.1411    1293(36)          1233.5082         1087.5981       
   310    11.1611    1271(36)          1232.3287         1087.7083       
   311    11.1811    1289(36)          1231.9724         1087.8182       
   312    11.2011    1291(36)          1232.4569         1087.9282       
   313    11.2211    1432(38)          1233.9397         1088.0382       
   314    11.2411    1340(37)          1237.0016         1088.1483       
   315    11.2611    1325(36)          1242.7262         1088.2583       
   316    11.2811    1346(37)          1251.8164         1088.3683       
   317    11.3011    1251(35)          1262.4070         1088.4784       
   318    11.3211    1364(37)          1269.0275         1088.5884       
   319    11.3411    1285(36)          1266.3218         1088.6984       
   320    11.3611    1350(37)          1253.7421         1088.8085       
   321    11.3811    1364(37)          1235.3727         1088.9185       
   322    11.4011    1311(36)          1216.4084         1089.0284       
   323    11.4211    1366(37)          1200.2902         1089.1384       
   324    11.4411    1325(36)          1194.8779         1089.2485       
   325    11.4611    1279(36)          1186.1034         1089.3585       
   326    11.4811    1320(36)          1183.0720         1089.4685       
   327    11.5011    1278(36)          1178.2314         1089.5786       
   328    11.5211    1376(37)          1174.4661         1089.6886       
   329    11.5411    1333(37)          1173.0208         1089.7986       
   330    11.5611    1266(36)          1170.6687         1089.9086       
   331    11.5811    1227(35)          1169.4973         1090.0187       
   332    11.6011    1283(36)          1167.8568         1090.1287       
   333    11.6211    1291(36)          1166.3926         1090.2386       
   334    11.6411    1293(36)          1165.0396         1090.3488       
   335    11.6611    1271(36)          1163.7632         1090.4587       
   336    11.6811    1216(35)          1162.5487         1090.5687       
   337    11.7011    1317(36)          1161.3915         1090.6787       
   338    11.7211    1294(36)          1160.2913         1090.7888       
   339    11.7411    1224(35)          1159.2604         1090.8988       
   340    11.7611    1209(35)          1158.2817         1091.0088       
   341    11.7811    1297(36)          1157.4249         1091.1189       
   342    11.8011    1208(35)          1156.5577         1091.2289       
   343    11.8211    1227(35)          1155.7822         1091.3389       
   344    11.8411    1262(36)          1155.0288         1091.4489       
   345    11.8611    1191(35)          1154.3301         1091.5590       
   346    11.8811    1221(35)          1153.6847         1091.6689       
   347    11.9011    1279(36)          1153.0909         1091.7789       
   348    11.9211    1232(35)          1156.2739         1091.8890       
   349    11.9411    1246(35)          1157.6692         1091.9990       
   350    11.9611    1171(34)          1157.3109         1092.1090       
   351    11.9811    1269(36)          1157.0015         1092.2191       
   352    12.0011    1219(35)          1156.7394         1092.3291       
   353    12.0211    1193(35)          1156.5244         1092.4391       
   354    12.0411    1148(34)          1156.4038         1092.5491       
   355    12.0611    1296(36)          1156.2838         1092.6592       
   356    12.0811    1239(35)          1156.2354         1092.7692       
   357    12.1011    1178(34)          1156.2128         1092.8792       
   358    12.1211    1189(34)          1156.2405         1092.9893       
   359    12.1411    1197(35)          1156.3196         1093.0992       
   360    12.1611    1231(35)          1156.4512         1093.2092       
   361    12.1811    1223(35)          1156.6361         1093.3192       
   362    12.2011    1239(35)          1156.8746         1093.4293       
   363    12.2211    1172(34)          1157.1671         1093.5393       
   364    12.2411    1235(35)          1157.5143         1093.6493       
   365    12.2611    1215(35)          1158.0992         1093.7594       
   366    12.2811    1142(34)          1158.5629         1093.8694       
   367    12.3011    1235(35)          1159.1785         1093.9794       
   368    12.3211    1110(33)          1159.7765         1094.0894       
   369    12.3411    1133(34)          1160.4688         1094.1995       
   370    12.3611    1138(34)          1161.2915         1094.3094       
   371    12.3811    1155(34)          1162.2732         1094.4194       
   372    12.4011    1083(33)          1163.3757         1094.5295       
   373    12.4211    1160(34)          1164.4448         1094.6395       
   374    12.4411    1144(34)          1165.2769         1094.7495       
   375    12.4611    1182(34)          1165.7766         1094.8595       
   376    12.4811    1166(34)          1166.0172         1094.9696       
   377    12.5011    1115(33)          1166.1667         1095.0796       
   378    12.5211    1152(34)          1151.1888         1095.1896       
   379    12.5411    1185(34)          1144.2224         1095.2997       
   380    12.5611    1147(34)          1145.9620         1095.4097       
   381    12.5811    1205(35)          1147.0973         1095.5197       
   382    12.6011    1193(35)          1148.7848         1095.6298       
   383    12.6211    1172(34)          1150.2106         1095.7397       
   384    12.6411    1207(35)          1151.7437         1095.8497       
   385    12.6611    1164(34)          1153.3685         1095.9597       
   386    12.6811    1127(34)          1155.0758         1096.0698       
   387    12.7011    1176(34)          1155.5090         1094.8280       
   388    12.7211    1112(33)          1155.5684         1093.1356       
   389    12.7411    1153(34)          1155.7062         1091.4432       
   390    12.7611    1155(34)          1155.9260         1089.7510       
   391    12.7811    1184(34)          1156.2330         1088.0585       
   392    12.8011    1123(34)          1156.6333         1086.3662       
   393    12.8211    1180(34)          1157.1337         1084.6738       
   394    12.8411    1109(33)          1157.7413         1082.9814       
   395    12.8611    1125(34)          1158.4641         1081.2891       
   396    12.8811    1170(34)          1159.3101         1079.5967       
   397    12.9011    1102(33)          1160.2883         1077.9043       
   398    12.9211    1142(34)          1161.4083         1076.2120       
   399    12.9411    1134(34)          1162.6802         1074.5195       
   400    12.9611    1102(33)          1164.1152         1072.8273       
   401    12.9811    1079(33)          1165.7256         1071.1349       
   402    13.0011    1083(33)          1167.5245         1069.4425       
   403    13.0211    1160(34)          1169.6597         1067.7501       
   404    13.0411    1128(34)          1171.8838         1066.0577       
   405    13.0611    1111(33)          1174.4117         1064.3654       
   406    13.0811    1150(34)          1177.1320         1062.6730       
   407    13.1011    1106(33)          1180.1320         1060.9806       
   408    13.1211    1101(33)          1183.4355         1059.2883       
   409    13.1411    1063(33)          1187.0702         1057.5959       
   410    13.1611    1098(33)          1191.0658         1055.9036       
   411    13.1811    1156(34)          1195.4569         1054.2112       
   412    13.2011    1149(34)          1200.2813         1052.5188       
   413    13.2211    1193(35)          1205.5812         1050.8264       
   414    13.2411    1182(34)          1211.4059         1049.1340       
   415    13.2611    1107(33)          1217.8091         1047.4417       
   416    13.2811    1168(34)          1224.8536         1045.7493       
   417    13.3011    1158(34)          1238.0244         1044.0570       
   418    13.3211    1153(34)          1246.6573         1042.3645       
   419    13.3411    1186(34)          1258.8735         1040.6722       
   420    13.3611    1113(33)          1269.4316         1038.9799       
   421    13.3811    1142(34)          1281.1111         1037.2875       
   422    13.4011    1197(35)          1294.0612         1035.5951       
   423    13.4211    1236(35)          1308.4576         1033.9027       
   424    13.4411    1261(36)          1324.5186         1032.2103       
   425    13.4611    1230(35)          1342.5149         1030.5179       
   426    13.4811    1215(35)          1362.8020         1028.8256       
   427    13.5011    1366(37)          1385.8545         1027.1333       
   428    13.5211    1315(36)          1412.3344         1025.4409       
   429    13.5411    1383(37)          1443.1738         1023.7485       
   430    13.5611    1367(37)          1479.7095         1022.0562       
   431    13.5811    1538(39)          1523.8275         1020.3638       
   432    13.6011    1650(41)          1578.1577         1018.6714       
   433    13.6211    1756(42)          1646.2246         1016.9791       
   434    13.6411    1842(43)          1732.5758         1015.2866       
   435    13.6611    1979(44)          1842.7214         1013.5943       
   436    13.6811    2070(45)          1982.9283         1011.9019       
   437    13.7011    2330(48)          2159.7212         1010.2095       
   438    13.7211    2553(51)          2379.3372         1008.5172       
   439    13.7411    2850(53)          2647.4910         1006.8248       
   440    13.7611    3119(56)          2969.9028         1005.1324       
   441    13.7811    3501(59)          3353.7563         1003.4401       
   442    13.8011    3924(63)          3810.0654         1001.7477       
   443    13.8211    4346(66)          4353.6904         1000.0553       
   444    13.8411    5034(71)          5001.7183          998.3630       
   445    13.8611    5587(75)          5773.3306          996.6706       
   446    13.8811    6747(82)          6703.4595          994.9782       
   447    13.9011    7684(88)          7853.8442          993.2858       
   448    13.9211    9312(96)          9341.2100          991.5935       
   449    13.9411    11051(105)         11242.3408          989.9011     
   450    13.9611    13600(117)         13389.6494          988.2087     
   451    13.9811    15343(124)         15185.2266          986.5164     
   452    14.0011    16542(129)         15888.2295          984.8240     
   453    14.0211    15578(125)         15193.2686          983.1316     
   454    14.0411    13840(118)         13389.3047          981.4393     
   455    14.0611    10728(104)         11113.3115          979.7469     
   456    14.0811    8037(90)          8988.9160          978.0546       
   457    14.1011    6164(79)          7388.1489          976.3621       
   458    14.1211    5427(74)          6385.3086          974.6698       
   459    14.1411    5212(72)          5813.3618          972.9774       
   460    14.1611    5312(73)          5414.0317          971.2851       
   461    14.1811    5122(72)          5010.2227          969.5927       
   462    14.2011    4715(69)          4563.0303          967.9003       
   463    14.2211    4161(65)          4127.1030          966.2079       
   464    14.2411    3687(61)          3777.4360          964.5155       
   465    14.2611    3512(59)          3557.8157          962.8232       
   466    14.2811    3413(58)          3482.8342          961.1308       
   467    14.3011    3600(60)          3545.0776          959.4385       
   468    14.3211    3955(63)          3731.8320          957.7460       
   469    14.3411    4243(65)          4030.9744          956.0537       
   470    14.3611    4783(69)          4438.4688          954.3613       
   471    14.3811    5403(74)          4967.9897          952.6690       
   472    14.4011    5905(77)          5658.8271          950.9766       
   473    14.4211    6662(82)          6551.9570          949.2842       
   474    14.4411    7465(86)          7594.9985          947.5919       
   475    14.4611    8193(91)          8526.7354          945.8995       
   476    14.4811    8386(92)          8956.7793          944.2071       
   477    14.5011    7898(89)          8658.1865          942.5148       
   478    14.5211    6982(84)          7707.7070          940.8224       
   479    14.5411    5911(77)          6395.8433          939.1301       
   480    14.5611    4544(67)          5051.7178          937.4376       
   481    14.5811    3613(60)          3901.1921          935.7453       
   482    14.6011    2901(54)          3034.8347          934.0529       
   483    14.6211    2307(48)          2445.1370          932.3606       
   484    14.6411    2184(47)          2073.6965          930.6682       
   485    14.6611    1851(43)          1853.3384          928.9758       
   486    14.6811    1821(43)          1728.2507          927.2834       
   487    14.7011    1777(42)          1660.9921          925.5911       
   488    14.7211    1563(40)          1628.6372          923.8987       
   489    14.7411    1561(40)          1617.9369          922.2063       
   490    14.7611    1543(39)          1621.8862          920.5140       
   491    14.7811    1573(40)          1638.0752          918.8215       
   492    14.8011    1544(39)          1666.6309          917.1292       
   493    14.8211    1596(40)          1705.6561          915.4368       
   494    14.8411    1620(40)          1745.3052          913.7445       
   495    14.8611    1675(41)          1769.1108          912.0521       
   496    14.8811    1679(41)          1766.1311          910.3597       
   497    14.9011    1717(41)          1738.5946          908.6674       
   498    14.9211    1675(41)          1698.7461          906.9750       
   499    14.9411    1604(40)          1661.6998          905.2826       
   500    14.9611    1551(39)          1638.9147          903.5903       
   501    14.9811    1535(39)          1636.2543          901.8979       
   502    15.0011    1632(40)          1655.5164          900.2056       
   503    15.0211    1644(41)          1696.8162          898.5131       
   504    15.0411    1687(41)          1760.9894          896.8208       
   505    15.0611    1888(43)          1852.5337          895.1284       
   506    15.0811    2015(45)          1980.5403          893.4361       
   507    15.1011    2170(47)          2153.3032          891.7437       
   508    15.1211    2461(50)          2359.8828          890.0513       
   509    15.1411    2460(50)          2548.6987          888.3589       
   510    15.1611    2640(51)          2643.1238          886.6666       
   511    15.1811    2648(51)          2598.3533          884.9742       
   512    15.2011    2431(49)          2427.3462          883.2819       
   513    15.2211    2237(47)          2183.2588          881.5895       
   514    15.2411    1880(43)          1928.3494          879.8970       
   515    15.2611    1755(42)          1706.6405          878.2047       
   516    15.2811    1547(39)          1536.9663          876.5123       
   517    15.3011    1435(38)          1420.0614          874.8200       
   518    15.3211    1455(38)          1347.5010          873.1276       
   519    15.3411    1424(38)          1308.3019          871.4352       
   520    15.3611    1453(38)          1292.4874          869.7429       
   521    15.3811    1526(39)          1292.4297          868.0505       
   522    15.4011    1446(38)          1302.9086          866.3581       
   523    15.4211    1486(39)          1320.7268          864.6658       
   524    15.4411    1463(38)          1344.2905          862.9734       
   525    15.4611    1514(39)          1373.3032          861.2811       
   526    15.4811    1578(40)          1408.6840          859.5886       
   527    15.5011    1575(40)          1452.6836          857.8963       
   528    15.5211    1693(41)          1508.9309          856.2039       
   529    15.5411    1728(42)          1581.4581          854.5116       
   530    15.5611    1822(43)          1671.7205          852.8192       
   531    15.5811    1975(44)          1775.0476          851.1268       
   532    15.6011    2110(46)          1883.2733          849.4344       
   533    15.6211    2249(47)          1993.4541          847.7421       
   534    15.6411    2398(49)          2111.9536          846.0497       
   535    15.6611    2578(51)          2251.1848          844.3574       
   536    15.6811    2764(53)          2425.2986          842.6650       
   537    15.7011    2870(54)          2647.0569          840.9727       
   538    15.7211    3223(57)          2927.9536          839.2802       
   539    15.7411    3554(60)          3279.9512          837.5878       
   540    15.7611    3896(62)          3716.1877          835.8955       
   541    15.7811    4573(68)          4251.6909          834.2031       
   542    15.8011    4991(71)          4908.2871          832.5107       
   543    15.8211    5821(76)          5726.2979          830.8184       
   544    15.8411    6851(83)          6770.0991          829.1260       
   545    15.8611    8057(90)          8093.3960          827.4336       
   546    15.8811    9295(96)          9623.3506          825.7413       
   547    15.9011    10289(101)         11023.3125          824.0489     
   548    15.9211    11039(105)         11782.1338          822.3566     
   549    15.9411    10860(104)         11577.3945          820.6641     
   550    15.9611    10255(101)         10460.1309          818.9718     
   551    15.9811    8590(93)          8765.3994          817.2794       
   552    16.0012    6900(83)          6911.9302          815.5870       
   553    16.0211    5173(72)          5240.8945          813.8948       
   554    16.0411    3842(62)          3922.0115          812.2023       
   555    16.0611    2870(54)          2976.8276          810.5099       
   556    16.0812    2222(47)          2356.1548          808.8175       
   557    16.1011    1959(44)          1980.3137          807.1253       
   558    16.1211    1840(43)          1773.1470          805.4329       
   559    16.1411    1672(41)          1675.3479          803.7405       
   560    16.1611    1624(40)          1645.8251          802.0480       
   561    16.1811    1569(40)          1658.4534          800.3558       
   562    16.2011    1656(41)          1698.1133          798.6634       
   563    16.2211    1787(42)          1757.5155          796.9710       
   564    16.2411    1690(41)          1838.1515          795.2786       
   565    16.2612    1861(43)          1935.2649          793.5862       
   566    16.2811    1921(44)          2056.3628          791.8939       
   567    16.3011    2155(46)          2198.5127          790.2015       
   568    16.3211    2305(48)          2359.6399          788.5091       
   569    16.3412    2512(50)          2537.4539          786.8167       
   570    16.3611    2647(51)          2737.8157          785.1245       
   571    16.3811    2848(53)          2974.4749          783.4321       
   572    16.4011    3234(57)          3266.3120          781.7396       
   573    16.4212    3603(60)          3637.2456          780.0472       
   574    16.4411    4009(63)          4119.4478          778.3550       
   575    16.4611    4667(68)          4752.7085          776.6626       
   576    16.4811    5477(74)          5556.6401          774.9702       
   577    16.5012    6429(80)          6459.4702          773.2778       
   578    16.5211    7456(86)          7231.1724          771.5855       
   579    16.5411    7991(89)          7604.2852          769.8931       
   580    16.5611    7929(89)          7429.7041          768.2007       
   581    16.5812    7032(84)          6773.5054          766.5083       
   582    16.6011    6072(78)          5823.5747          764.8160       
   583    16.6211    4616(68)          4811.9355          763.1237       
   584    16.6411    3468(59)          3917.3826          761.4312       
   585    16.6611    2875(54)          3229.5386          759.7388       
   586    16.6811    2459(50)          2767.7070          758.0466       
   587    16.7011    2389(49)          2512.9739          756.3542       
   588    16.7211    2523(50)          2435.3481          754.6617       
   589    16.7411    2628(51)          2506.1685          752.9694       
   590    16.7612    2853(53)          2686.4087          751.2769       
   591    16.7811    3070(55)          2903.9998          749.5847       
   592    16.8011    3126(56)          3048.1917          747.8923       
   593    16.8211    3131(56)          3035.3508          746.1999       
   594    16.8412    2831(53)          2856.6802          744.5074       
   595    16.8611    2579(51)          2559.4512          742.8152       
   596    16.8811    2072(46)          2217.7207          741.1228       
   597    16.9011    1778(42)          1897.6941          739.4304       
   598    16.9212    1460(38)          1635.6411          737.7380       
   599    16.9411    1206(35)          1440.5444          736.0457       
   600    16.9611    1200(35)          1305.5725          734.3533       
   601    16.9811    1131(34)          1217.7983          732.6609       
   602    17.0012    1045(32)          1163.9709          730.9685       
   603    17.0211    1092(33)          1133.3643          729.2762       
   604    17.0411    1096(33)          1114.4805          727.5839       
   605    17.0611    1045(32)          1109.3706          725.8915       
   606    17.0812    1100(33)          1110.9432          724.1990       
   607    17.1011    1056(32)          1118.3649          722.5068       
   608    17.1211    1109(33)          1131.7651          720.8144       
   609    17.1411    1127(34)          1150.2172          719.1220       
   610    17.1611    1179(34)          1175.5961          717.4296       
   611    17.1811    1216(35)          1209.7998          715.7373       
   612    17.2011    1264(36)          1255.8813          714.0449       
   613    17.2211    1451(38)          1317.5743          712.3525       
   614    17.2411    1376(37)          1395.8719          710.6601       
   615    17.2611    1528(39)          1481.8364          708.9678       
   616    17.2811    1579(40)          1552.4406          707.2755       
   617    17.3011    1572(40)          1577.4646          705.5831       
   618    17.3211    1571(40)          1545.5780          703.8906       
   619    17.3412    1549(39)          1464.5874          702.1982       
   620    17.3611    1377(37)          1353.3456          700.5060       
   621    17.3811    1317(36)          1236.2263          698.8135       
   622    17.4011    1206(35)          1131.4919          697.1212       
   623    17.4212    1151(34)          1047.9790          695.4288       
   624    17.4411    1082(33)           986.9526          693.7365       
   625    17.4611    993(32)           945.2252          692.0441        
   626    17.4811    989(31)           918.5414          690.3517        
   627    17.5012    954(31)           902.5216          688.6593        
   628    17.5211    991(31)           893.5935          686.9670        
   629    17.5411    956(31)           891.5046          687.1792        
   630    17.5611    980(31)           892.3596          687.6031        
   631    17.5812    937(31)           895.4363          688.0270        
   632    17.6011    976(31)           899.9542          688.4508        
   633    17.6211    931(31)           905.9696          688.8747        
   634    17.6411    998(32)           913.6910          689.2986        
   635    17.6611    954(31)           923.3555          689.7225        
   636    17.6811    983(31)           934.5649          690.1464        
   637    17.7011    1008(32)           945.5043          690.5703       
   638    17.7211    1028(32)           953.3004          690.9941       
   639    17.7411    978(31)           955.2025          691.4180        
   640    17.7611    995(32)           952.8784          691.8419        
   641    17.7811    1013(32)           946.7451          692.2657       
   642    17.8011    988(31)           939.9946          692.6896        
   643    17.8211    990(31)           934.4301          693.1135        
   644    17.8412    899(30)           931.4308          693.5374        
   645    17.8611    940(31)           931.4963          693.9612        
   646    17.8811    952(31)           934.5439          694.3851        
   647    17.9011    927(30)           940.2596          694.8090        
   648    17.9212    992(31)           948.2915          695.2329        
   649    17.9411    963(31)           958.3723          695.6567        
   650    17.9611    954(31)           970.3660          696.0806        
   651    17.9811    981(31)           984.2634          696.5045        
   652    18.0012    1013(32)          1000.1860          696.9284       
   653    18.0211    1004(32)          1018.3338          697.3523       
   654    18.0411    982(31)          1039.0663          697.7761        
   655    18.0611    1071(33)          1062.8815          698.2000       
   656    18.0812    1079(33)          1090.4640          698.6239       
   657    18.1011    1102(33)          1122.7964          699.0478       
   658    18.1211    1077(33)          1161.2610          699.4717       
   659    18.1411    1203(35)          1207.7513          699.8956       
   660    18.1611    1232(35)          1264.7937          700.3195       
   661    18.1811    1310(36)          1335.4763          700.7433       
   662    18.2011    1420(38)          1424.0106          701.1672       
   663    18.2211    1533(39)          1534.8970          701.5911       
   664    18.2411    1639(40)          1673.1493          702.0150       
   665    18.2611    1836(43)          1843.9177          702.4388       
   666    18.2811    1975(44)          2051.5845          702.8627       
   667    18.3011    2190(47)          2298.3965          703.2866       
   668    18.3211    2422(49)          2585.1504          703.7104       
   669    18.3412    2710(52)          2914.8333          704.1343       
   670    18.3611    3206(57)          3297.3599          704.5582       
   671    18.3811    3671(61)          3750.8438          704.9821       
   672    18.4011    4239(65)          4302.2358          705.4059       
   673    18.4212    5127(72)          4992.4004          705.8298       
   674    18.4411    5966(77)          5882.5376          706.2537       
   675    18.4611    7239(85)          7045.1440          706.6776       
   676    18.4811    8663(93)          8496.8262          707.1014       
   677    18.5012    10447(102)         10054.0957          707.5253     
   678    18.5211    12008(110)         11267.7578          707.9492     
   679    18.5411    12990(114)         11698.4404          708.3731     
   680    18.5611    12742(113)         11266.3613          708.7970     
   681    18.5812    11552(107)         10152.4697          709.2209     
   682    18.6011    9356(97)          8698.7344          709.6447       
   683    18.6211    7625(87)          7277.9668          710.0686       
   684    18.6411    6085(78)          6155.9243          710.4925       
   685    18.6611    5271(73)          5448.5737          710.9164       
   686    18.6811    4986(71)          5175.8745          711.3402       
   687    18.7011    5116(72)          5315.5249          711.7641       
   688    18.7211    5658(75)          5802.9551          712.1880       
   689    18.7411    5905(77)          6467.3774          712.6119       
   690    18.7611    6171(79)          7000.1035          713.0357       
   691    18.7811    6485(81)          7118.1499          713.4596       
   692    18.8011    6422(80)          6750.7407          713.8835       
   693    18.8211    5755(76)          5991.4268          714.3074       
   694    18.8412    5131(72)          5018.7915          714.7313       
   695    18.8611    4086(64)          4038.4526          715.1552       
   696    18.8811    3358(58)          3194.6697          715.5790       
   697    18.9011    2628(51)          2542.9355          716.0029       
   698    18.9212    2144(46)          2077.6372          716.4268       
   699    18.9411    1820(43)          1764.4263          716.8506       
   700    18.9611    1593(40)          1562.7163          717.2745       
   701    18.9811    1477(38)          1436.0179          717.6984       
   702    19.0012    1353(37)          1356.9692          718.1223       
   703    19.0211    1302(36)          1306.1968          718.5461       
   704    19.0411    1133(34)          1271.2552          718.9700       
   705    19.0611    1146(34)          1244.5190          719.3939       
   706    19.0812    1156(34)          1221.7412          719.8178       
   707    19.1011    1082(33)          1200.9063          720.2416       
   708    19.1211    1042(32)          1181.3575          720.6655       
   709    19.1411    1050(32)          1163.1947          721.0894       
   710    19.1611    1031(32)          1146.7852          721.5133       
   711    19.1811    1037(32)          1129.7512          721.9371       
   712    19.2011    1066(33)          1118.8586          722.3610       
   713    19.2211    1041(32)          1110.1201          722.7849       
   714    19.2411    1026(32)          1107.3145          723.2088       
   715    19.2611    1109(33)          1109.6617          723.6327       
   716    19.2811    1129(34)          1118.0675          724.0566       
   717    19.3011    1094(33)          1133.5367          724.4805       
   718    19.3211    1063(33)          1157.6582          724.9044       
   719    19.3412    1161(34)          1190.4041          725.3282       
   720    19.3611    1225(35)          1232.3032          725.7521       
   721    19.3811    1248(35)          1286.9348          726.1760       
   722    19.4011    1316(36)          1353.9003          726.5999       
   723    19.4212    1406(37)          1437.1221          727.0237       
   724    19.4411    1512(39)          1539.8567          727.4476       
   725    19.4611    1595(40)          1672.6790          727.8715       
   726    19.4811    1818(43)          1834.9834          728.2953       
   727    19.5012    1945(44)          2038.6960          728.7192       
   728    19.5211    2325(48)          2305.4246          729.1431       
   729    19.5411    2504(50)          2644.0049          729.5670       
   730    19.5611    3000(55)          3034.3164          729.9908       
   731    19.5812    3509(59)          3387.5879          730.4147       
   732    19.6011    3830(62)          3573.8057          730.8386       
   733    19.6211    3998(63)          3528.9734          731.2625       
   734    19.6411    3781(61)          3278.8477          731.6863       
   735    19.6611    3099(56)          2889.5430          732.1102       
   736    19.6811    2568(51)          2451.4958          732.5341       
   737    19.7011    2155(46)          2048.6113          732.9580       
   738    19.7211    1661(41)          1727.0168          733.3819       
   739    19.7411    1439(38)          1497.0929          733.8058       
   740    19.7611    1174(34)          1348.2223          734.2296       
   741    19.7811    1212(35)          1263.1904          734.6535       
   742    19.8011    1169(34)          1224.7429          735.0774       
   743    19.8211    1172(34)          1218.6174          735.5013       
   744    19.8412    1165(34)          1237.7526          735.9252       
   745    19.8611    1202(35)          1271.3088          736.3490       
   746    19.8811    1178(34)          1320.5630          736.7729       
   747    19.9011    1237(35)          1383.1436          737.1968       
   748    19.9212    1310(36)          1462.3110          737.6207       
   749    19.9411    1399(37)          1561.4907          738.0445       
   750    19.9611    1585(40)          1685.2876          738.4684       
   751    19.9811    1656(41)          1841.4631          738.8923       
   752    20.0012    1882(43)          2038.7452          739.3162       
   753    20.0211    2307(48)          2283.2180          739.7401       
   754    20.0411    2636(51)          2564.9414          740.1639       
   755    20.0611    2940(54)          2838.5449          740.5878       
   756    20.0812    3196(57)          3028.7295          741.0117       
   757    20.1011    3344(58)          3076.2859          741.4355       
   758    20.1211    3289(57)          2973.0498          741.8594       
   759    20.1411    3014(55)          2749.0122          742.2833       
   760    20.1611    2667(52)          2456.0408          742.7072       
   761    20.1811    2260(48)          2154.1294          743.1310       
   762    20.2011    1870(43)          1890.3845          743.5549       
   763    20.2211    1732(42)          1689.5664          743.9788       
   764    20.2411    1653(41)          1558.1350          744.4027       
   765    20.2611    1597(40)          1491.7744          744.8265       
   766    20.2811    1620(40)          1479.7732          745.2504       
   767    20.3011    1649(41)          1504.6389          745.6743       
   768    20.3211    1654(41)          1540.3647          746.0982       
   769    20.3412    1806(42)          1558.7748          746.5221       
   770    20.3611    1705(41)          1543.2646          746.9459       
   771    20.3811    1655(41)          1492.6643          747.3698       
   772    20.4011    1554(39)          1415.2927          747.7937       
   773    20.4212    1463(38)          1325.1882          748.2176       
   774    20.4411    1318(36)          1237.4739          748.6415       
   775    20.4611    1208(35)          1162.5309          749.0654       
   776    20.4811    1119(33)          1104.5663          749.4893       
   777    20.5012    1116(33)          1062.8845          749.9131       
   778    20.5211    1002(32)          1035.9829          750.3370       
   779    20.5411    997(32)          1018.1376          750.7609        
   780    20.5611    1031(32)          1008.3636          751.1848       
   781    20.5812    1029(32)          1005.5640          751.6086       
   782    20.6011    1088(33)          1007.0229          752.0325       
   783    20.6211    1024(32)          1012.4280          752.4564       
   784    20.6411    1068(33)          1021.5110          752.8802       
   785    20.6611    1092(33)          1034.9091          753.3041       
   786    20.6811    1055(32)          1053.0757          753.7280       
   787    20.7011    1096(33)          1073.7838          754.1519       
   788    20.7211    1042(32)          1090.0825          754.5757       
   789    20.7411    1057(33)          1094.1016          754.9996       
   790    20.7611    1059(33)          1083.9094          755.4235       
   791    20.7811    1062(33)          1062.4087          755.8474       
   792    20.8011    991(31)          1033.9772          756.2712        
   793    20.8211    976(31)          1004.3566          756.6951        
   794    20.8411    886(30)           978.6765          757.1190        
   795    20.8611    908(30)           962.5204          757.5429        
   796    20.8811    911(30)           950.3533          757.9668        
   797    20.9011    917(30)           944.3927          758.3907        
   798    20.9212    899(30)           945.0477          758.8146        
   799    20.9411    882(30)           948.3771          759.2384        
   800    20.9611    951(31)           955.1660          759.6623        
   801    20.9811    910(30)           965.0854          760.0862        
   802    21.0012    903(30)           979.9214          760.5101        
   803    21.0211    993(32)           996.4132          760.8903        
   804    21.0411    1001(32)          1016.1527          760.4426       
   805    21.0611    1024(32)          1036.8306          759.9948       
   806    21.0812    1070(33)          1068.3383          759.5470       
   807    21.1011    1147(34)          1105.8773          759.0992       
   808    21.1211    1139(34)          1154.5100          758.6515       
   809    21.1411    1160(34)          1207.5466          758.2037       
   810    21.1611    1226(35)          1255.9989          757.7559       
   811    21.1811    1220(35)          1295.0161          757.3082       
   812    21.2011    1327(36)          1326.2578          756.8604       
   813    21.2211    1295(36)          1350.8413          756.4127       
   814    21.2411    1263(36)          1366.8279          755.9648       
   815    21.2611    1319(36)          1371.2161          755.5172       
   816    21.2811    1340(37)          1360.2385          755.0693       
   817    21.3011    1177(34)          1334.8491          754.6216       
   818    21.3211    1190(34)          1300.9110          754.1738       
   819    21.3411    1181(34)          1265.1389          753.7261       
   820    21.3611    1145(34)          1241.0955          753.2783       
   821    21.3811    1120(33)          1231.2791          752.8305       
   822    21.4011    1151(34)          1240.5282          752.3827       
   823    21.4212    1074(33)          1263.6427          751.9349       
   824    21.4411    1166(34)          1286.4166          751.4872       
   825    21.4611    1152(34)          1294.6992          751.0394       
   826    21.4811    1114(33)          1285.2891          750.5916       
   827    21.5012    1119(33)          1262.1118          750.1439       
   828    21.5211    1132(34)          1231.1276          749.6961       
   829    21.5411    1119(33)          1200.8434          749.2484       
   830    21.5611    1033(32)          1179.0409          748.8006       
   831    21.5812    1054(32)          1169.7396          748.3528       
   832    21.6011    1119(33)          1173.6987          747.9050       
   833    21.6211    1130(34)          1190.2573          747.4573       
   834    21.6411    1129(34)          1218.5728          747.0095       
   835    21.6611    1129(34)          1258.3555          746.5617       
   836    21.6811    1213(35)          1310.2765          746.1140       
   837    21.7011    1361(37)          1376.2083          745.6662       
   838    21.7211    1419(38)          1459.6802          745.2184       
   839    21.7411    1562(40)          1566.1277          744.7706       
   840    21.7611    1773(42)          1700.4989          744.3229       
   841    21.7811    1910(44)          1858.2294          743.8751       
   842    21.8011    2105(46)          2011.3011          743.4274       
   843    21.8211    2067(45)          2113.5269          742.9796       
   844    21.8411    2193(47)          2139.3765          742.5319       
   845    21.8611    2153(46)          2098.4878          742.0840       
   846    21.8811    1969(44)          2011.1753          741.6363       
   847    21.9011    1891(43)          1902.9905          741.1885       
   848    21.9212    1685(41)          1804.6156          740.7407       
   849    21.9411    1572(40)          1738.8730          740.2930       
   850    21.9611    1613(40)          1715.5908          739.8452       
   851    21.9811    1529(39)          1736.1326          739.3974       
   852    22.0012    1599(40)          1798.4287          738.9496       
   853    22.0211    1673(41)          1900.1523          738.5019       
   854    22.0411    1838(43)          2040.0303          738.0541       
   855    22.0611    2029(45)          2218.7712          737.6064       
   856    22.0812    2155(46)          2439.0510          737.1586       
   857    22.1011    2422(49)          2705.7852          736.7108       
   858    22.1211    2836(53)          3025.9390          736.2631       
   859    22.1411    3206(57)          3415.5757          735.8153       
   860    22.1611    3690(61)          3891.0076          735.3675       
   861    22.1811    4391(66)          4475.2153          734.9197       
   862    22.2011    5062(71)          5185.2896          734.4720       
   863    22.2211    5964(77)          6030.9492          734.0242       
   864    22.2411    7062(84)          7028.8105          733.5764       
   865    22.2611    8571(93)          8223.3965          733.1287       
   866    22.2811    10244(101)          9672.8164          732.6809     
   867    22.3011    11694(108)         11394.9941          732.2332     
   868    22.3211    13367(116)         13280.9063          731.7853     
   869    22.3411    15105(123)         15011.6191          731.3376     
   870    22.3611    16097(127)         16139.7158          730.8898     
   871    22.3811    15994(126)         16355.4629          730.4421     
   872    22.4011    15347(124)         15634.4229          729.9943     
   873    22.4212    14002(118)         14149.3262          729.5465     
   874    22.4411    12127(110)         12182.2246          729.0988     
   875    22.4611    10145(101)         10071.1445          728.6510     
   876    22.4811    8270(91)          8112.9092          728.2032       
   877    22.5012    6901(83)          6487.1001          727.7554       
   878    22.5211    5728(76)          5256.3828          727.3077       
   879    22.5411    5177(72)          4405.9517          726.8599       
   880    22.5611    4596(68)          3883.3699          726.4122       
   881    22.5812    4160(64)          3626.7473          725.9644       
   882    22.6011    4148(64)          3580.8767          725.5166       
   883    22.6211    4148(64)          3705.3862          725.0688       
   884    22.6411    4408(66)          3977.2659          724.6211       
   885    22.6611    4881(70)          4386.2886          724.1733       
   886    22.6811    5202(72)          4919.2197          723.7255       
   887    22.7011    5918(77)          5528.3359          723.2778       
   888    22.7211    6341(80)          6099.9077          722.8300       
   889    22.7411    7014(84)          6478.0791          722.3822       
   890    22.7611    7278(85)          6559.0537          721.9345       
   891    22.7811    7362(86)          6342.2988          721.4867       
   892    22.8011    6902(83)          5888.2285          721.0389       
   893    22.8211    6119(78)          5287.8398          720.5911       
   894    22.8411    5226(72)          4654.5659          720.1434       
   895    22.8611    4490(67)          4091.9333          719.6956       
   896    22.8811    3925(63)          3663.5974          719.2479       
   897    22.9011    3455(59)          3403.0479          718.8000       
   898    22.9212    3487(59)          3318.2981          718.3523       
   899    22.9411    3410(58)          3398.3296          717.9045       
   900    22.9611    3555(60)          3596.1450          717.4568       
   901    22.9811    3657(60)          3800.0234          717.0090       
   902    23.0012    3719(61)          3876.3013          716.5612       
   903    23.0211    3650(60)          3776.5269          716.1135       
   904    23.0411    3636(60)          3533.7776          715.6657       
   905    23.0611    3383(58)          3189.2075          715.2180       
   906    23.0812    3112(56)          2796.8652          714.7701       
   907    23.1011    2877(54)          2424.5200          714.3224       
   908    23.1211    2774(53)          2118.2419          713.8746       
   909    23.1411    2569(51)          1892.1953          713.4269       
   910    23.1611    2592(51)          1741.5874          712.9791       
   911    23.1811    2558(51)          1652.8213          712.5313       
   912    23.2011    2576(51)          1611.5603          712.0836       
   913    23.2211    2608(51)          1607.1687          711.6358       
   914    23.2411    2643(51)          1629.8447          711.1880       
   915    23.2611    2563(51)          1675.7582          710.7403       
   916    23.2811    2500(50)          1743.3352          710.2925       
   917    23.3011    2350(48)          1835.2034          709.8447       
   918    23.3211    2244(47)          1953.4507          709.3969       
   919    23.3411    2327(48)          2106.2471          708.9492       
   920    23.3611    2472(50)          2304.0325          708.5014       
   921    23.3811    2807(53)          2562.3125          708.0536       
   922    23.4011    3078(55)          2900.5288          707.6058       
   923    23.4212    3482(59)          3334.3760          707.1581       
   924    23.4411    4115(64)          3840.7222          706.7103       
   925    23.4611    4933(70)          4315.7681          706.2626       
   926    23.4811    5247(72)          4609.2930          705.8148       
   927    23.5012    5760(76)          4658.3452          705.3670       
   928    23.5211    5723(76)          4504.2007          704.9193       
   929    23.5411    5163(72)          4197.8789          704.4715       
   930    23.5611    4587(68)          3806.7766          704.0237       
   931    23.5812    3895(62)          3426.2107          703.5759       
   932    23.6011    3418(58)          3131.3794          703.1282       
   933    23.6211    3159(56)          2959.2698          702.6804       
   934    23.6411    2988(55)          2920.7217          702.2327       
   935    23.6611    3083(56)          3012.1274          701.7849       
   936    23.6811    3154(56)          3225.9211          701.3371       
   937    23.7011    3648(60)          3555.7944          700.8893       
   938    23.7211    3844(62)          4001.2334          700.4416       
   939    23.7411    4174(65)          4566.7993          699.9938       
   940    23.7611    4809(69)          5245.3677          699.5461       
   941    23.7811    5370(73)          5980.7363          699.0983       
   942    23.8011    5953(77)          6640.4019          698.6505       
   943    23.8211    6361(80)          7055.6348          698.2027       
   944    23.8411    6785(82)          7128.7153          697.7550       
   945    23.8611    6588(81)          6873.5425          697.3072       
   946    23.8811    6325(80)          6359.3403          696.8594       
   947    23.9011    5696(75)          5680.4009          696.4116       
   948    23.9211    5000(71)          4954.4321          695.9639       
   949    23.9411    4352(66)          4291.7168          695.5161       
   950    23.9611    3861(62)          3762.9678          695.0684       
   951    23.9811    3486(59)          3393.9880          694.6205       
   952    24.0012    3159(56)          3177.3215          694.1728       
   953    24.0211    3221(57)          3084.9233          693.7250       
   954    24.0411    3218(57)          3081.7620          693.2773       
   955    24.0611    3200(57)          3143.3242          692.8295       
   956    24.0812    3229(57)          3261.9380          692.3817       
   957    24.1011    3301(57)          3441.5479          691.9340       
   958    24.1211    3573(60)          3693.7949          691.4862       
   959    24.1411    3888(62)          4039.6201          691.0385       
   960    24.1611    4259(65)          4504.3564          690.5906       
   961    24.1811    4707(69)          5110.2212          690.1429       
   962    24.2011    5551(75)          5859.5083          689.6951       
   963    24.2211    6324(80)          6703.2935          689.2474       
   964    24.2411    7117(84)          7507.5410          688.7996       
   965    24.2611    7721(88)          8072.6152          688.3518       
   966    24.2811    8229(91)          8241.8789          687.9041       
   967    24.3011    8027(90)          7988.7666          687.4563       
   968    24.3211    7588(87)          7378.9087          687.0085       
   969    24.3411    6633(81)          6515.8584          686.5608       
   970    24.3611    5566(75)          5530.2100          686.1130       
   971    24.3811    4639(68)          4559.4448          685.6652       
   972    24.4011    3658(60)          3703.6108          685.2174       
   973    24.4211    3088(56)          3010.5720          684.7697       
   974    24.4411    2437(49)          2485.4946          684.3219       
   975    24.4611    2124(46)          2107.1738          683.8741       
   976    24.4811    1831(43)          1841.2744          683.4263       
   977    24.5012    1593(40)          1653.6516          682.9786       
   978    24.5211    1456(38)          1519.2701          682.5308       
   979    24.5411    1371(37)          1420.2570          682.0831       
   980    24.5611    1199(35)          1343.8879          681.6353       
   981    24.5812    1217(35)          1282.7913          681.1875       
   982    24.6011    1128(34)          1233.2991          680.7397       
   983    24.6211    1046(32)          1193.0588          680.2920       
   984    24.6411    1018(32)          1159.9613          679.8442       
   985    24.6611    922(30)          1132.2522          679.3964        
   986    24.6811    950(31)          1108.6376          678.9487        
   987    24.7011    956(31)          1088.2611          678.5009        
   988    24.7211    926(30)          1070.3740          678.0532        
   989    24.7411    923(30)          1055.3057          677.6053        
   990    24.7611    881(30)          1042.7518          677.1576        
   991    24.7811    918(30)          1032.6741          676.7098        
   992    24.8011    886(30)          1025.5608          676.2621        
   993    24.8211    895(30)          1021.6364          675.8143        
   994    24.8411    911(30)          1021.4313          675.3666        
   995    24.8611    906(30)          1025.6895          674.9188        
   996    24.8811    906(30)          1035.4473          674.4710        
   997    24.9011    945(31)          1052.0581          674.0232        
   998    24.9211    982(31)          1076.7374          673.5755        
   999    24.9411    981(31)          1108.8999          673.1277        
  1000    24.9611    1057(33)          1143.5255          672.6799       
  1001    24.9811    1070(33)          1170.7136          672.2321       
  1002    25.0012    1085(33)          1181.0911          671.7844       
  1003    25.0211    1067(33)          1173.6277          671.3366       
  1004    25.0411    1114(33)          1154.7251          670.8889       
  1005    25.0611    1044(32)          1128.7441          670.4410       
  1006    25.0812    1070(33)          1101.7385          669.9933       
  1007    25.1011    1034(32)          1080.8347          669.5455       
  1008    25.1211    1049(32)          1070.9155          669.0978       
  1009    25.1411    1005(32)          1075.0471          668.6500       
  1010    25.1611    1043(32)          1094.4448          668.2022       
  1011    25.1811    1187(34)          1130.2390          667.7545       
  1012    25.2011    1246(35)          1183.9604          667.3067       
  1013    25.2211    1403(37)          1259.0012          666.8589       
  1014    25.2411    1502(39)          1355.4092          666.4111       
  1015    25.2611    1683(41)          1486.1848          665.9634       
  1016    25.2811    1840(43)          1646.4822          665.5156       
  1017    25.3011    2130(46)          1800.6204          665.0679       
  1018    25.3211    2196(47)          1898.7795          664.6201       
  1019    25.3411    2200(47)          1909.9667          664.1724       
  1020    25.3611    2074(46)          1849.5903          663.7245       
  1021    25.3811    1974(44)          1742.0466          663.2768       
  1022    25.4011    1731(42)          1602.5967          662.8290       
  1023    25.4211    1559(39)          1455.5685          662.3813       
  1024    25.4411    1444(38)          1328.0790          661.9335       
  1025    25.4611    1313(36)          1235.3752          661.4857       
  1026    25.4811    1279(36)          1179.2502          661.0379       
  1027    25.5012    1220(35)          1159.6475          660.5901       
  1028    25.5211    1244(35)          1171.0015          660.1424       
  1029    25.5411    1349(37)          1209.5242          659.6946       
  1030    25.5611    1382(37)          1275.9170          659.2468       
  1031    25.5812    1554(39)          1371.7998          658.7991       
  1032    25.6011    1665(41)          1502.7949          658.3513       
  1033    25.6211    1915(44)          1673.3159          657.9036       
  1034    25.6411    2044(45)          1875.1692          657.4557       
  1035    25.6611    2275(48)          2065.0361          657.0080       
  1036    25.6811    2443(49)          2183.9060          656.5602       
  1037    25.7011    2470(50)          2200.5862          656.1125       
  1038    25.7211    2317(48)          2139.3579          655.6647       
  1039    25.7411    2225(47)          2030.4911          655.2169       
  1040    25.7611    1946(44)          1889.8420          654.7692       
  1041    25.7811    1877(43)          1748.9194          654.3214       
  1042    25.8011    1587(40)          1641.1340          653.8737       
  1043    25.8211    1540(39)          1582.1453          653.4258       
  1044    25.8411    1465(38)          1569.1842          652.9781       
  1045    25.8611    1518(39)          1588.2920          652.5303       
  1046    25.8811    1550(39)          1628.3544          652.0826       
  1047    25.9011    1689(41)          1684.9843          651.6348       
  1048    25.9211    1685(41)          1749.0161          651.1871       
  1049    25.9411    1758(42)          1800.2726          650.7393       
  1050    25.9611    1798(42)          1818.2081          650.2915       
  1051    25.9811    1841(43)          1799.6335          649.8437       
  1052    26.0012    1728(42)          1747.5913          649.3959       
  1053    26.0211    1673(41)          1673.5815          648.9482       
  1054    26.0411    1565(40)          1586.6681          648.5004       
  1055    26.0611    1497(39)          1497.9438          648.0526       
  1056    26.0812    1383(37)          1416.5120          647.6049       
  1057    26.1011    1274(36)          1348.2664          647.1571       
  1058    26.1211    1245(35)          1295.5062          646.7094       
  1059    26.1411    1313(36)          1263.0403          646.2615       
  1060    26.1611    1277(36)          1252.0083          645.8138       
  1061    26.1811    1259(35)          1263.6509          645.3660       
  1062    26.2011    1269(36)          1298.3621          644.9183       
  1063    26.2211    1360(37)          1358.7981          644.4705       
  1064    26.2411    1464(38)          1446.8851          644.0227       
  1065    26.2611    1497(39)          1563.4849          643.5750       
  1066    26.2811    1621(40)          1709.8264          643.1272       
  1067    26.3011    1790(42)          1883.6552          642.6794       
  1068    26.3211    1951(44)          2072.7542          642.2316       
  1069    26.3411    2119(46)          2245.6934          641.7839       
  1070    26.3611    2240(47)          2360.8674          641.3361       
  1071    26.3811    2279(48)          2390.7473          640.8884       
  1072    26.4011    2221(47)          2334.9849          640.4406       
  1073    26.4211    2197(47)          2208.3484          639.9929       
  1074    26.4411    1878(43)          2030.2592          639.5450       
  1075    26.4611    1909(44)          1824.7627          639.0973       
  1076    26.4811    1688(41)          1617.8030          638.6495       
  1077    26.5012    1559(39)          1430.4203          638.2017       
  1078    26.5211    1281(36)          1273.7566          637.7540       
  1079    26.5411    1278(36)          1150.8419          637.3062       
  1080    26.5611    1109(33)          1059.2384          636.8584       
  1081    26.5812    1017(32)           994.3418          636.4106       
  1082    26.6011    975(31)           949.5793          635.9629        
  1083    26.6211    935(31)           921.0203          635.5151        
  1084    26.6411    915(30)           905.0497          635.0673        
  1085    26.6611    920(30)           898.8006          634.6196        
  1086    26.6811    978(31)           898.7551          634.1718        
  1087    26.7011    921(30)           901.6202          633.7241        
  1088    26.7211    866(29)           903.2889          633.2763        
  1089    26.7411    905(30)           900.6532          632.8285        
  1090    26.7611    930(30)           892.8210          632.3807        
  1091    26.7811    918(30)           877.7607          631.9330        
  1092    26.8011    827(29)           862.7531          631.4852        
  1093    26.8211    851(29)           845.8053          631.0374        
  1094    26.8411    818(29)           827.9210          630.7430        
  1095    26.8611    799(28)           813.6502          630.4656        
  1096    26.8811    800(28)           802.7275          630.1881        
  1097    26.9011    738(27)           795.3467          629.9107        
  1098    26.9211    920(30)           792.0645          629.6333        
  1099    26.9411    793(28)           791.8743          629.3558        
  1100    26.9611    791(28)           795.1635          629.0784        
  1101    26.9811    825(29)           801.8514          628.8010        
  1102    27.0012    848(29)           812.0697          628.5236        
  1103    27.0211    894(30)           826.3383          628.2462        
  1104    27.0411    870(29)           845.2861          627.9687        
  1105    27.0611    870(29)           869.5753          627.6913        
  1106    27.0812    939(31)           900.5168          627.4138        
  1107    27.1011    938(31)           939.2559          627.1364        
  1108    27.1211    996(32)           987.0002          626.8590        
  1109    27.1411    1078(33)          1043.9819          626.5815       
  1110    27.1611    1046(32)          1107.3762          626.3041       
  1111    27.1811    1125(34)          1169.0165          626.0267       
  1112    27.2011    1150(34)          1215.8535          625.7493       
  1113    27.2211    1212(35)          1237.4185          625.4719       
  1114    27.2411    1194(35)          1227.8430          625.1944       
  1115    27.2611    1211(35)          1198.5293          624.9170       
  1116    27.2811    1118(33)          1151.6272          624.6396       
  1117    27.3011    1165(34)          1091.8384          624.3621       
  1118    27.3211    1101(33)          1030.9663          624.0847       
  1119    27.3411    1028(32)           975.1224          623.8073       
  1120    27.3611    983(31)           929.5482          623.5298        
  1121    27.3811    955(31)           896.0857          623.2524        
  1122    27.4011    913(30)           874.7148          622.9750        
  1123    27.4211    935(31)           864.0516          622.6976        
  1124    27.4411    1071(33)           866.2255          622.4202       
  1125    27.4611    1077(33)           872.7562          622.1428       
  1126    27.4811    1004(32)           887.1366          621.8653       
  1127    27.5011    1021(32)           909.6719          621.5879       
  1128    27.5211    1063(33)           943.0781          621.3105       
  1129    27.5411    1005(32)           985.5725          621.0330       
  1130    27.5611    1004(32)          1039.5513          620.7556       
  1131    27.5812    1133(34)          1101.3848          620.4781       
  1132    27.6011    1192(35)          1160.4366          620.2007       
  1133    27.6211    1157(34)          1204.8079          619.9233       
  1134    27.6411    1219(35)          1231.0122          619.6459       
  1135    27.6611    1279(36)          1241.2671          619.3685       
  1136    27.6811    1274(36)          1235.8711          619.0911       
  1137    27.7011    1208(35)          1217.1123          618.8136       
  1138    27.7211    1175(34)          1193.3853          618.5362       
  1139    27.7411    1141(34)          1171.3081          618.2587       
  1140    27.7611    1095(33)          1149.1355          617.9813       
  1141    27.7811    1044(32)          1121.6552          617.7039       
  1142    27.8011    1040(32)          1091.8453          617.4265       
  1143    27.8211    1047(32)          1065.1786          617.1490       
  1144    27.8411    995(32)          1044.1978          616.8716        
  1145    27.8611    944(31)          1030.2258          616.5942        
  1146    27.8811    937(31)          1025.7855          616.3168        
  1147    27.9011    932(31)          1034.7715          616.0393        
  1148    27.9211    985(31)          1059.6313          615.7619        
  1149    27.9411    1047(32)          1101.3700          615.4845       
  1150    27.9611    1012(32)          1160.8735          615.2070       
  1151    27.9811    1122(33)          1239.5259          614.9296       
  1152    28.0011    1246(35)          1335.7219          614.6522       
  1153    28.0211    1358(37)          1438.9607          614.3748       
  1154    28.0411    1409(38)          1533.0259          614.0974       
  1155    28.0611    1555(39)          1613.5637          613.8199       
  1156    28.0812    1564(40)          1693.0160          613.5425       
  1157    28.1011    1726(42)          1782.4819          613.2651       
  1158    28.1211    1861(43)          1882.3345          612.9876       
  1159    28.1411    2120(46)          1985.3572          612.7102       
  1160    28.1611    2348(48)          2078.7690          612.4327       
  1161    28.1811    2531(50)          2141.8240          612.1553       
  1162    28.2011    2711(52)          2164.2170          611.8779       
  1163    28.2211    2616(51)          2151.3584          611.6005       
  1164    28.2411    2550(50)          2112.1836          611.3231       
  1165    28.2611    2228(47)          2056.5042          611.0457       
  1166    28.2811    2101(46)          2001.0768          610.7682       
  1167    28.3011    1909(44)          1963.8076          610.4908       
  1168    28.3211    1817(43)          1947.9871          610.2133       
  1169    28.3411    1739(42)          1936.3849          609.9359       
  1170    28.3611    1756(42)          1916.1257          609.6585       
  1171    28.3811    1742(42)          1898.9897          609.3810       
  1172    28.4011    1830(43)          1904.8988          609.1036       
  1173    28.4211    1766(42)          1942.8503          608.8262       
  1174    28.4411    2004(45)          2023.4619          608.5488       
  1175    28.4611    2051(45)          2164.4316          608.2714       
  1176    28.4811    2191(47)          2370.0381          607.9939       
  1177    28.5011    2383(49)          2602.2996          607.7165       
  1178    28.5211    2592(51)          2777.6523          607.4391       
  1179    28.5411    2677(52)          2834.2476          607.1616       
  1180    28.5611    2637(51)          2795.4761          606.8842       
  1181    28.5812    2589(51)          2715.2676          606.6068       
  1182    28.6011    2479(50)          2615.1294          606.3293       
  1183    28.6211    2206(47)          2507.5911          606.0519       
  1184    28.6411    2154(46)          2413.1531          605.7745       
  1185    28.6611    2043(45)          2330.2068          605.4971       
  1186    28.6811    1990(45)          2242.4524          605.2197       
  1187    28.7011    1933(44)          2155.6338          604.9423       
  1188    28.7211    1864(43)          2084.6187          604.6648       
  1189    28.7411    1878(43)          2024.5884          604.3874       
  1190    28.7611    1859(43)          1966.7800          604.1100       
  1191    28.7811    1898(44)          1922.3513          603.8325       
  1192    28.8011    1880(43)          1912.1619          603.5551       
  1193    28.8211    1924(44)          1949.0024          603.2776       
  1194    28.8411    2084(46)          2031.7646          603.0002       
  1195    28.8611    2201(47)          2145.6069          602.7228       
  1196    28.8811    2253(47)          2263.3303          602.4454       
  1197    28.9011    2391(49)          2360.0845          602.1680       
  1198    28.9211    2419(49)          2431.8794          601.8906       
  1199    28.9411    2495(50)          2489.1489          601.6131       
  1200    28.9611    2459(50)          2537.2485          601.3357       
  1201    28.9811    2340(48)          2561.9019          601.0582       
  1202    29.0011    2276(48)          2529.8535          600.7808       
  1203    29.0211    2193(47)          2425.0972          600.5034       
  1204    29.0411    2109(46)          2274.0024          600.2260       
  1205    29.0611    1917(44)          2111.6267          599.9485       
  1206    29.0812    1816(43)          1948.4333          599.6711       
  1207    29.1011    1667(41)          1790.1283          599.3937       
  1208    29.1211    1669(41)          1652.3931          599.1163       
  1209    29.1411    1577(40)          1549.2131          598.8388       
  1210    29.1611    1584(40)          1483.4861          598.5614       
  1211    29.1811    1570(40)          1451.8308          598.2840       
  1212    29.2011    1521(39)          1450.5450          598.0065       
  1213    29.2211    1595(40)          1477.5913          597.7291       
  1214    29.2411    1710(41)          1531.8914          597.4517       
  1215    29.2611    1779(42)          1613.0239          597.1743       
  1216    29.2811    1908(44)          1720.2266          596.8969       
  1217    29.3011    2052(45)          1847.5212          596.6194       
  1218    29.3211    2164(47)          1974.0249          596.3420       
  1219    29.3411    2257(48)          2061.8906          596.0646       
  1220    29.3611    2267(48)          2082.9097          595.7871       
  1221    29.3811    2179(47)          2041.8262          595.5097       
  1222    29.4011    2084(46)          1955.4866          595.2322       
  1223    29.4211    1964(44)          1832.8472          594.9548       
  1224    29.4411    1707(41)          1683.9124          594.6774       
  1225    29.4611    1622(40)          1528.1154          594.4000       
  1226    29.4811    1357(37)          1383.0120          594.1226       
  1227    29.5011    1292(36)          1258.9104          593.8452       
  1228    29.5211    1241(35)          1160.6035          593.5677       
  1229    29.5411    1108(33)          1087.2871          593.2903       
  1230    29.5611    1076(33)          1036.7467          593.0128       
  1231    29.5812    1039(32)          1003.9149          592.7354       
  1232    29.6011    931(31)           981.5998          592.4580        
  1233    29.6211    950(31)           964.5100          592.1805        
  1234    29.6411    936(31)           952.2004          591.9031        
  1235    29.6611    986(31)           946.0731          591.6257        
  1236    29.6811    887(30)           946.3970          591.3483        
  1237    29.7011    906(30)           953.6014          591.0709        
  1238    29.7211    961(31)           969.3894          590.7934        
  1239    29.7411    964(31)           994.3534          590.5160        
  1240    29.7611    979(31)          1023.2620          590.2386        
  1241    29.7811    985(31)          1046.1433          589.9612        
  1242    29.8011    966(31)          1056.9952          589.6837        
  1243    29.8211    1001(32)          1060.6873          589.4063       
  1244    29.8411    1020(32)          1064.0505          589.1289       
  1245    29.8611    990(31)          1069.1089          588.8514        
  1246    29.8811    1020(32)          1076.4727          588.5740       
  1247    29.9011    1014(32)          1088.3687          588.2966       
  1248    29.9211    1016(32)          1106.4972          588.0192       
  1249    29.9411    1134(34)          1132.8269          587.7418       
  1250    29.9611    1070(33)          1169.4756          587.4643       
  1251    29.9811    1175(34)          1214.7230          587.1869       
  1252    30.0011    1195(35)          1261.3296          586.9095       
  1253    30.0211    1264(36)          1299.0906          586.6320       
  1254    30.0411    1275(36)          1318.3811          586.3546       
  1255    30.0611    1256(35)          1316.9070          586.0771       
  1256    30.0812    1317(36)          1297.7571          585.7997       
  1257    30.1011    1175(34)          1268.0056          585.5223       
  1258    30.1211    1214(35)          1226.6521          585.2449       
  1259    30.1411    1219(35)          1181.4844          584.9675       
  1260    30.1611    1119(33)          1138.6404          584.6900       
  1261    30.1811    1131(34)          1103.8262          584.4126       
  1262    30.2011    1062(33)          1076.0431          584.1352       
  1263    30.2211    988(31)          1056.6127          583.8577        
  1264    30.2411    1022(32)          1046.8079          583.5803       
  1265    30.2611    976(31)          1047.5848          583.3029        
  1266    30.2811    1004(32)          1058.7480          583.0255       
  1267    30.3011    979(31)          1080.0908          582.7480        
  1268    30.3211    1047(32)          1111.9641          582.4706       
  1269    30.3411    1026(32)          1156.0800          582.1932       
  1270    30.3611    1078(33)          1213.3191          581.9158       
  1271    30.3811    1180(34)          1284.7505          581.6383       
  1272    30.4011    1228(35)          1372.2410          581.3609       
  1273    30.4211    1298(36)          1477.8157          581.0835       
  1274    30.4411    1409(38)          1604.6975          580.8060       
  1275    30.4611    1577(40)          1757.8333          580.5286       
  1276    30.4811    1695(41)          1944.4250          580.2512       
  1277    30.5011    2014(45)          2174.6106          579.9738       
  1278    30.5211    2345(48)          2458.1934          579.6964       
  1279    30.5411    2768(53)          2800.8137          579.4189       
  1280    30.5611    3121(56)          3201.7856          579.1415       
  1281    30.5811    3721(61)          3663.1909          578.8641       
  1282    30.6011    4253(65)          4202.8008          578.5866       
  1283    30.6211    5011(71)          4840.3105          578.3092       
  1284    30.6411    5744(76)          5566.5522          578.0317       
  1285    30.6611    6797(82)          6321.7222          577.7543       
  1286    30.6811    7633(87)          6991.3809          577.4769       
  1287    30.7011    8162(90)          7437.0908          577.1995       
  1288    30.7211    8248(91)          7569.2783          576.9221       
  1289    30.7411    7859(89)          7394.7114          576.6446       
  1290    30.7611    7218(85)          6974.3843          576.3672       
  1291    30.7811    6319(79)          6365.1211          576.0898       
  1292    30.8011    5820(76)          5622.2334          575.8123       
  1293    30.8211    4882(70)          4820.3867          575.5349       
  1294    30.8411    3947(63)          4041.7480          575.2575       
  1295    30.8611    3487(59)          3347.7395          574.9800       
  1296    30.8811    2890(54)          2767.5967          574.7026       
  1297    30.9011    2408(49)          2305.4502          574.4252       
  1298    30.9211    2155(46)          1951.5488          574.1478       
  1299    30.9411    1923(44)          1690.1680          573.8704       
  1300    30.9611    1723(42)          1502.8472          573.5930       
  1301    30.9811    1471(38)          1374.1376          573.3155       
  1302    31.0011    1423(38)          1288.6511          573.0381       
  1303    31.0211    1261(36)          1236.0020          572.7607       
  1304    31.0411    1276(36)          1208.6033          572.4832       
  1305    31.0611    1294(36)          1200.2418          572.2058       
  1306    31.0811    1329(36)          1203.5103          571.9284       
  1307    31.1011    1300(36)          1209.4943          571.6509       
  1308    31.1211    1287(36)          1215.7402          571.3735       
  1309    31.1411    1303(36)          1225.7346          571.0961       
  1310    31.1611    1262(36)          1246.0911          570.8187       
  1311    31.1811    1263(36)          1279.8176          570.5413       
  1312    31.2011    1251(35)          1328.0935          570.2638       
  1313    31.2211    1369(37)          1383.4463          569.9864       
  1314    31.2411    1306(36)          1424.5225          569.7089       
  1315    31.2611    1329(36)          1428.5251          569.4315       
  1316    31.2811    1321(36)          1398.4738          569.1541       
  1317    31.3011    1244(35)          1354.5847          568.8766       
  1318    31.3211    1229(35)          1306.0156          568.5992       
  1319    31.3411    1216(35)          1252.1511          568.3218       
  1320    31.3611    1136(34)          1197.3545          568.0444       
  1321    31.3811    1118(33)          1153.3807          567.7670       
  1322    31.4011    1097(33)          1129.6750          567.4895       
  1323    31.4211    1046(32)          1129.7659          567.2121       
  1324    31.4411    1086(33)          1151.0364          566.9347       
  1325    31.4611    1102(33)          1187.5107          566.6572       
  1326    31.4811    1164(34)          1230.3616          566.3798       
  1327    31.5011    1236(35)          1278.2292          566.1024       
  1328    31.5211    1242(35)          1336.7708          565.8250       
  1329    31.5411    1288(36)          1407.2539          565.5475       
  1330    31.5611    1346(37)          1484.6028          565.2701       
  1331    31.5811    1385(37)          1559.1672          564.9927       
  1332    31.6011    1471(38)          1619.7329          564.7153       
  1333    31.6211    1508(39)          1656.4336          564.4378       
  1334    31.6411    1528(39)          1667.0972          564.1604       
  1335    31.6611    1553(39)          1657.7927          563.8829       
  1336    31.6811    1551(39)          1636.5981          563.6055       
  1337    31.7011    1495(39)          1609.2175          563.3281       
  1338    31.7211    1590(40)          1581.3970          563.0507       
  1339    31.7411    1529(39)          1559.9684          562.7733       
  1340    31.7611    1517(39)          1551.5537          562.4958       
  1341    31.7811    1498(39)          1562.6814          562.2184       
  1342    31.8011    1557(39)          1592.2024          561.9410       
  1343    31.8211    1565(40)          1622.3838          561.6635       
  1344    31.8411    1464(38)          1622.1110          561.3861       
  1345    31.8611    1479(38)          1578.8246          561.1087       
  1346    31.8811    1438(38)          1511.2142          560.8312       
  1347    31.9011    1392(37)          1438.9126          560.5538       
  1348    31.9211    1336(37)          1363.4609          560.2764       
  1349    31.9411    1261(36)          1283.1392          559.9990       
  1350    31.9611    1198(35)          1207.8977          559.7216       
  1351    31.9811    1094(33)          1149.6777          559.4441       
  1352    32.0012    1097(33)          1113.9685          559.1667       
  1353    32.0212    1041(32)          1101.3074          558.8893       
  1354    32.0411    1074(33)          1110.4292          558.6119       
  1355    32.0611    1077(33)          1138.2651          558.3344       
  1356    32.0812    1082(33)          1179.3635          558.0570       
  1357    32.1012    1178(34)          1226.8965          557.7795       
  1358    32.1212    1211(35)          1270.1871          557.5021       
  1359    32.1412    1240(35)          1298.8047          557.2247       
  1360    32.1612    1309(36)          1307.0590          556.9473       
  1361    32.1812    1133(34)          1295.9703          556.6699       
  1362    32.2012    1196(35)          1267.6958          556.3924       
  1363    32.2211    1155(34)          1222.6190          556.1150       
  1364    32.2411    1167(34)          1165.3630          555.8376       
  1365    32.2612    1101(33)          1104.5793          555.5602       
  1366    32.2812    1031(32)          1048.4136          555.2827       
  1367    32.3012    997(32)          1001.9997          555.0053        
  1368    32.3212    960(31)           967.8738          554.7278        
  1369    32.3412    951(31)           947.9711          554.4504        
  1370    32.3612    889(30)           941.9867          554.1730        
  1371    32.3811    924(30)           947.5942          553.8956        
  1372    32.4011    901(30)           957.2260          553.6182        
  1373    32.4212    873(30)           958.8804          553.3408        
  1374    32.4412    913(30)           945.1788          553.0633        
  1375    32.4612    927(30)           921.1379          552.7859        
  1376    32.4812    852(29)           894.4556          552.5084        
  1377    32.5012    876(30)           866.4500          552.2310        
  1378    32.5212    827(29)           835.8022          551.9536        
  1379    32.5411    819(29)           804.9990          551.6762        
  1380    32.5611    799(28)           778.2852          551.3987        
  1381    32.5812    766(28)           757.6944          551.1213        
  1382    32.6012    745(27)           743.6271          550.8439        
  1383    32.6212    721(27)           734.4549          550.5665        
  1384    32.6412    742(27)           728.9552          550.5344        
  1385    32.6612    755(27)           725.9695          550.6075        
  1386    32.6812    690(26)           725.2177          550.6807        
  1387    32.7012    683(26)           726.1501          550.7538        
  1388    32.7211    737(27)           728.3938          550.8269        
  1389    32.7411    739(27)           731.9034          550.9000        
  1390    32.7612    767(28)           736.8795          550.9731        
  1391    32.7812    771(28)           743.5552          551.0463        
  1392    32.8012    788(28)           752.1673          551.1194        
  1393    32.8212    782(28)           762.9914          551.1925        
  1394    32.8412    798(28)           776.4419          551.2657        
  1395    32.8612    802(28)           793.0858          551.3388        
  1396    32.8811    849(29)           813.6812          551.4119        
  1397    32.9011    893(30)           839.6942          551.4850        
  1398    32.9212    944(31)           871.2112          551.5582        
  1399    32.9412    979(31)           909.1771          551.6313        
  1400    32.9612    997(32)           952.1101          551.7044        
  1401    32.9812    1102(33)           996.3251          551.7775       
  1402    33.0012    1062(33)          1039.5166          551.8506       
  1403    33.0212    1130(34)          1084.5098          551.9238       
  1404    33.0411    1207(35)          1134.9291          551.9969       
  1405    33.0611    1295(36)          1189.7922          552.0700       
  1406    33.0812    1369(37)          1243.9158          552.1432       
  1407    33.1012    1430(38)          1291.8755          552.2163       
  1408    33.1212    1407(38)          1331.5452          552.2894       
  1409    33.1412    1394(37)          1365.0500          552.3625       
  1410    33.1612    1412(38)          1396.8918          552.4357       
  1411    33.1812    1357(37)          1431.3445          552.5088       
  1412    33.2012    1428(38)          1472.1641          552.5819       
  1413    33.2211    1372(37)          1524.5703          552.6550       
  1414    33.2411    1407(38)          1595.8282          552.7281       
  1415    33.2612    1528(39)          1693.8333          552.8013       
  1416    33.2812    1694(41)          1827.3518          552.8745       
  1417    33.3012    1917(44)          2003.8760          552.9476       
  1418    33.3212    2168(47)          2231.1829          553.0207       
  1419    33.3412    2424(49)          2516.6160          553.0938       
  1420    33.3612    2947(54)          2866.9053          553.1669       
  1421    33.3811    3458(59)          3284.6870          553.2401       
  1422    33.4011    3847(62)          3765.2390          553.3132       
  1423    33.4212    4558(68)          4287.4131          553.3863       
  1424    33.4412    5295(73)          4802.6035          553.4594       
  1425    33.4612    5749(76)          5232.0986          553.5325       
  1426    33.4812    5985(77)          5494.9321          553.6057       
  1427    33.5012    6118(78)          5555.5654          553.6788       
  1428    33.5212    5874(77)          5438.0591          553.7520       
  1429    33.5411    5421(74)          5189.5010          553.8251       
  1430    33.5611    5069(71)          4844.8252          553.8982       
  1431    33.5812    4613(68)          4429.9912          553.9713       
  1432    33.6012    4056(64)          3974.6680          554.0444       
  1433    33.6212    3539(59)          3516.0244          554.1176       
  1434    33.6412    3140(56)          3096.6318          554.1907       
  1435    33.6612    2780(53)          2751.4995          554.2638       
  1436    33.6812    2575(51)          2490.1855          554.3369       
  1437    33.7012    2373(49)          2286.8369          554.4101       
  1438    33.7211    2301(48)          2101.3918          554.4832       
  1439    33.7411    2143(46)          1917.0132          554.5563       
  1440    33.7612    1958(44)          1749.1091          554.6295       
  1441    33.7812    1847(43)          1611.0083          554.7026       
  1442    33.8012    1667(41)          1496.3964          554.7757       
  1443    33.8212    1501(39)          1393.6328          554.8488       
  1444    33.8412    1429(38)          1303.6809          554.9219       
  1445    33.8612    1352(37)          1235.1577          554.9951       
  1446    33.8811    1296(36)          1193.0696          555.0682       
  1447    33.9011    1230(35)          1178.5256          555.1413       
  1448    33.9212    1303(36)          1187.1053          555.2144       
  1449    33.9412    1248(35)          1206.1165          555.2876       
  1450    33.9612    1292(36)          1210.8220          555.3607       
  1451    33.9812    1257(35)          1195.4651          555.4338       
  1452    34.0012    1247(35)          1163.7041          555.5070       
  1453    34.0212    1178(34)          1129.1851          555.5801       
  1454    34.0411    1221(35)          1093.6799          555.6532       
  1455    34.0611    1142(34)          1057.3457          555.7263       
  1456    34.0812    1089(33)          1020.0955          555.7994       
  1457    34.1012    1029(32)           989.2137          555.8726       
  1458    34.1212    1025(32)           970.3053          555.9457       
  1459    34.1412    1032(32)           964.5937          556.0188       
  1460    34.1612    963(31)           969.6870          556.0920        
  1461    34.1812    944(31)           980.0635          556.1651        
  1462    34.2012    972(31)           989.8151          556.2382        
  1463    34.2211    981(31)           997.6572          556.3113        
  1464    34.2411    966(31)          1007.5145          556.3845        
  1465    34.2612    1037(32)          1022.9770          556.4576       
  1466    34.2812    1060(33)          1046.3732          556.5307       
  1467    34.3012    1062(33)          1078.0176          556.6038       
  1468    34.3212    1176(34)          1120.8256          556.6769       
  1469    34.3412    1204(35)          1178.6884          556.7501       
  1470    34.3612    1292(36)          1254.3398          556.8232       
  1471    34.3811    1420(38)          1347.1926          556.8963       
  1472    34.4011    1489(39)          1452.5056          556.9695       
  1473    34.4212    1516(39)          1556.5015          557.0426       
  1474    34.4412    1708(41)          1641.6680          557.1157       
  1475    34.4612    1711(41)          1691.3801          557.1888       
  1476    34.4812    1732(42)          1700.2246          557.2620       
  1477    34.5012    1728(42)          1673.3943          557.3351       
  1478    34.5212    1757(42)          1620.2699          557.4082       
  1479    34.5411    1591(40)          1547.0916          557.4813       
  1480    34.5611    1516(39)          1458.8064          557.5544       
  1481    34.5812    1448(38)          1363.1531          557.6276       
  1482    34.6012    1344(37)          1270.7201          557.7007       
  1483    34.6212    1276(36)          1191.0144          557.7739       
  1484    34.6412    1271(36)          1130.0953          557.8470       
  1485    34.6612    1172(34)          1090.4934          557.9201       
  1486    34.6812    1155(34)          1073.0356          557.9932       
  1487    34.7012    1115(33)          1077.9500          558.0663       
  1488    34.7211    1126(34)          1105.0149          558.1395       
  1489    34.7411    1151(34)          1150.8910          558.2126       
  1490    34.7612    1242(35)          1206.9952          558.2857       
  1491    34.7812    1215(35)          1258.8008          558.3588       
  1492    34.8012    1297(36)          1298.6318          558.4319       
  1493    34.8212    1225(35)          1326.8733          558.5051       
  1494    34.8412    1294(36)          1353.9042          558.5782       
  1495    34.8612    1267(36)          1381.1821          558.6514       
  1496    34.8811    1276(36)          1398.5836          558.7245       
  1497    34.9011    1284(36)          1396.4797          558.7976       
  1498    34.9212    1218(35)          1375.7008          558.8707       
  1499    34.9412    1233(35)          1351.5870          558.9438       
  1500    34.9612    1169(34)          1331.6067          559.0170       
  1501    34.9812    1179(34)          1312.4800          559.0901       
  1502    35.0012    1226(35)          1287.6431          559.1632       
  1503    35.0212    1208(35)          1256.1868          559.2364       
  1504    35.0411    1166(34)          1219.6489          559.3094       
  1505    35.0611    1199(35)          1179.2017          559.3826       
  1506    35.0812    1126(34)          1136.0500          559.4557       
  1507    35.1012    1075(33)          1090.9458          559.5289       
  1508    35.1212    1083(33)          1044.9818          559.6020       
  1509    35.1412    995(32)          1000.1560          559.6751        
  1510    35.1612    1007(32)           959.1406          559.7482       
  1511    35.1812    969(31)           923.7397          559.8214        
  1512    35.2012    957(31)           895.5049          559.8945        
  1513    35.2211    923(30)           875.2036          559.9676        
  1514    35.2411    954(31)           863.5054          560.0407        
  1515    35.2612    891(30)           860.3966          560.1139        
  1516    35.2812    918(30)           864.6160          560.1870        
  1517    35.3012    912(30)           874.0962          560.2601        
  1518    35.3212    949(31)           885.5275          560.3333        
  1519    35.3412    933(31)           895.5098          560.4064        
  1520    35.3612    956(31)           902.0631          560.4795        
  1521    35.3811    949(31)           905.3514          560.5526        
  1522    35.4011    937(31)           906.8370          560.6257        
  1523    35.4212    910(30)           908.0309          560.6989        
  1524    35.4412    962(31)           910.0853          560.7720        
  1525    35.4612    903(30)           913.8680          560.8451        
  1526    35.4812    1031(32)           922.1393          560.9183       
  1527    35.5012    962(31)           937.4330          560.9914        
  1528    35.5212    1006(32)           962.4387          561.0645       
  1529    35.5411    998(32)           998.8290          561.1376        
  1530    35.5611    1057(33)          1046.8058          561.2108       
  1531    35.5812    1130(34)          1104.8104          561.2839       
  1532    35.6012    1157(34)          1171.6450          561.3570       
  1533    35.6212    1262(36)          1245.8049          561.4301       
  1534    35.6412    1275(36)          1323.7861          561.5032       
  1535    35.6612    1331(36)          1396.4370          561.5764       
  1536    35.6812    1417(38)          1451.4441          561.6495       
  1537    35.7012    1472(38)          1479.4280          561.7227       
  1538    35.7211    1488(39)          1479.2235          561.7958       
  1539    35.7411    1538(39)          1457.2314          561.8689       
  1540    35.7612    1373(37)          1420.6304          561.9420       
  1541    35.7812    1423(38)          1374.0475          562.0151       
  1542    35.8012    1369(37)          1320.9261          562.0883       
  1543    35.8212    1316(36)          1265.4944          562.1614       
  1544    35.8412    1303(36)          1212.4238          562.2345       
  1545    35.8612    1250(35)          1164.5619          562.3076       
  1546    35.8811    1227(35)          1123.2482          562.3807       
  1547    35.9011    1153(34)          1090.2189          562.4539       
  1548    35.9212    1137(34)          1068.0780          562.5270       
  1549    35.9412    1087(33)          1059.2025          562.6002       
  1550    35.9612    1158(34)          1064.7605          562.6733       
  1551    35.9812    1165(34)          1084.1422          562.7464       
  1552    36.0012    1175(34)          1111.9150          562.8195       
  1553    36.0212    1193(35)          1133.4187          562.8926       
  1554    36.0411    1171(34)          1132.9463          562.9658       
  1555    36.0611    1159(34)          1110.9946          563.0389       
  1556    36.0812    1108(33)          1083.0276          563.1120       
  1557    36.1012    1132(34)          1058.5463          563.1851       
  1558    36.1212    1060(33)          1035.6570          563.2582       
  1559    36.1412    995(32)          1010.2908          563.3314        
  1560    36.1612    974(31)           985.2324          563.4045        
  1561    36.1812    970(31)           968.0969          563.4777        
  1562    36.2011    932(31)           963.8427          563.5508        
  1563    36.2211    979(31)           973.8005          563.6239        
  1564    36.2411    1043(32)           998.8613          563.6970       
  1565    36.2612    1064(33)          1038.8513          563.7701       
  1566    36.2812    1050(32)          1094.0100          563.8433       
  1567    36.3012    1138(34)          1164.9504          563.9164       
  1568    36.3212    1197(35)          1251.5771          563.9895       
  1569    36.3412    1368(37)          1352.4033          564.0627       
  1570    36.3612    1299(36)          1461.9989          564.1358       
  1571    36.3811    1382(37)          1569.3926          564.2089       
  1572    36.4011    1499(39)          1660.9600          564.2820       
  1573    36.4212    1600(40)          1726.1572          564.3552       
  1574    36.4412    1634(40)          1765.3442          564.4283       
  1575    36.4612    1634(40)          1787.9902          564.5014       
  1576    36.4812    1652(41)          1805.5745          564.5745       
  1577    36.5012    1666(41)          1825.8420          564.6476       
  1578    36.5212    1686(41)          1850.0171          564.7208       
  1579    36.5411    1705(41)          1870.5127          564.7939       
  1580    36.5611    1757(42)          1872.2288          564.8670       
  1581    36.5812    1792(42)          1846.1155          564.9402       
  1582    36.6012    1817(43)          1799.1467          565.0133       
  1583    36.6212    1736(42)          1752.6738          565.0864       
  1584    36.6412    1724(42)          1724.6971          565.1595       
  1585    36.6612    1800(42)          1719.5748          565.2327       
  1586    36.6812    1856(43)          1736.3865          565.3058       
  1587    36.7011    1903(44)          1777.7729          565.3789       
  1588    36.7211    1975(44)          1849.1885          565.4520       
  1589    36.7411    2131(46)          1948.9226          565.5251       
  1590    36.7612    2315(48)          2059.4319          565.5983       
  1591    36.7812    2199(47)          2140.2952          565.6714       
  1592    36.8012    2195(47)          2148.6113          565.7446       
  1593    36.8212    2111(46)          2088.5298          565.8177       
  1594    36.8412    1957(44)          2001.1199          565.8908       
  1595    36.8612    1948(44)          1911.1050          565.9639       
  1596    36.8811    1783(42)          1817.7781          566.0370       
  1597    36.9011    1745(42)          1704.4636          566.1102       
  1598    36.9212    1605(40)          1578.3074          566.1833       
  1599    36.9412    1553(39)          1459.6160          566.2564       
  1600    36.9612    1457(38)          1360.6129          566.3295       
  1601    36.9812    1370(37)          1288.2642          566.4026       
  1602    37.0012    1341(37)          1241.8477          566.4758       
  1603    37.0212    1316(36)          1220.5367          566.5490       
  1604    37.0411    1307(36)          1223.3069          566.6221       
  1605    37.0611    1297(36)          1248.3689          566.6952       
  1606    37.0812    1356(37)          1291.3755          566.7683       
  1607    37.1012    1403(37)          1339.6300          566.8414       
  1608    37.1212    1382(37)          1371.9124          566.9146       
  1609    37.1412    1401(37)          1374.8066          566.9877       
  1610    37.1612    1409(38)          1355.7107          567.0608       
  1611    37.1812    1351(37)          1329.4138          567.1339       
  1612    37.2011    1300(36)          1300.8179          567.2070       
  1613    37.2211    1251(35)          1266.5081          567.2802       
  1614    37.2411    1224(35)          1220.7214          567.3533       
  1615    37.2612    1238(35)          1174.0862          567.4265       
  1616    37.2812    1161(34)          1136.4817          567.4996       
  1617    37.3012    1173(34)          1112.9692          567.5727       
  1618    37.3212    1111(33)          1105.8198          567.6458       
  1619    37.3412    1155(34)          1111.9596          567.7189       
  1620    37.3612    1161(34)          1130.4893          567.7921       
  1621    37.3811    1196(35)          1157.8131          567.8652       
  1622    37.4011    1248(35)          1188.6322          567.9383       
  1623    37.4212    1242(35)          1217.6920          568.0114       
  1624    37.4412    1327(36)          1242.0684          568.0845       
  1625    37.4612    1291(36)          1262.7487          568.1577       
  1626    37.4812    1315(36)          1283.4429          568.2308       
  1627    37.5012    1316(36)          1308.3342          568.3040       
  1628    37.5212    1337(37)          1339.1298          568.3771       
  1629    37.5411    1385(37)          1369.9839          568.4502       
  1630    37.5611    1422(38)          1385.2784          568.5233       
  1631    37.5812    1371(37)          1371.6118          568.5964       
  1632    37.6012    1357(37)          1331.5542          568.6696       
  1633    37.6212    1234(35)          1278.3948          568.7427       
  1634    37.6412    1207(35)          1222.9680          568.8158       
  1635    37.6612    1230(35)          1168.3323          568.8890       
  1636    37.6812    1144(34)          1113.3447          568.9621       
  1637    37.7011    1096(33)          1059.3362          569.0352       
  1638    37.7211    1028(32)          1009.6565          569.1083       
  1639    37.7411    1029(32)           967.6051          569.1815       
  1640    37.7612    965(31)           935.5684          569.2546        
  1641    37.7812    953(31)           914.0399          569.3277        
  1642    37.8012    923(30)           902.5522          569.4008        
  1643    37.8212    955(31)           900.3148          569.4739        
  1644    37.8412    906(30)           905.6805          569.5471        
  1645    37.8612    909(30)           915.6285          569.6202        
  1646    37.8811    925(30)           926.0416          569.6933        
  1647    37.9011    947(31)           937.2339          569.7665        
  1648    37.9212    933(31)           950.7805          569.8396        
  1649    37.9412    949(31)           968.4711          569.9127        
  1650    37.9612    941(31)           988.8792          569.9858        
  1651    37.9812    993(32)          1008.6242          570.0590        
  1652    38.0012    917(30)          1026.1760          570.1321        
  1653    38.0212    913(30)          1042.1661          570.2052        
  1654    38.0411    976(31)          1058.0865          570.2783        
  1655    38.0611    1018(32)          1074.5027          570.3514       
  1656    38.0812    1040(32)          1092.9373          570.4246       
  1657    38.1012    1080(33)          1116.3073          570.4977       
  1658    38.1212    1091(33)          1146.6494          570.5709       
  1659    38.1412    1115(33)          1186.7375          570.6440       
  1660    38.1612    1175(34)          1239.1512          570.7171       
  1661    38.1812    1304(36)          1307.4792          570.7902       
  1662    38.2011    1356(37)          1396.3286          570.8633       
  1663    38.2211    1504(39)          1509.9312          570.9365       
  1664    38.2411    1701(41)          1653.0542          571.0096       
  1665    38.2612    1917(44)          1830.5195          571.0827       
  1666    38.2812    2120(46)          2047.8108          571.1558       
  1667    38.3012    2422(49)          2309.8608          571.2289       
  1668    38.3212    2828(53)          2620.6006          571.3021       
  1669    38.3412    3384(58)          2978.5493          571.3752       
  1670    38.3612    3766(61)          3370.0342          571.4484       
  1671    38.3811    4269(65)          3762.7280          571.5215       
  1672    38.4011    4345(66)          4107.4800          571.5946       
  1673    38.4212    4684(68)          4356.5015          571.6677       
  1674    38.4412    4802(69)          4488.1792          571.7408       
  1675    38.4612    4622(68)          4508.8535          571.8140       
  1676    38.4812    4494(67)          4425.3540          571.8871       
  1677    38.5012    4320(66)          4238.3779          571.9602       
  1678    38.5212    3990(63)          3966.6599          572.0334       
  1679    38.5411    3764(61)          3650.4641          572.1064       
  1680    38.5611    3296(57)          3328.9197          572.1796       
  1681    38.5812    2907(54)          3019.7544          572.2527       
  1682    38.6012    2697(52)          2717.0837          572.3259       
  1683    38.6212    2340(48)          2414.1138          572.3990       
  1684    38.6412    2081(46)          2124.7795          572.4721       
  1685    38.6612    1892(43)          1873.5239          572.5452       
  1686    38.6812    1680(41)          1673.2910          572.6183       
  1687    38.7011    1602(40)          1517.4966          572.6915       
  1688    38.7211    1424(38)          1390.1646          572.7646       
  1689    38.7411    1366(37)          1282.1685          572.8377       
  1690    38.7612    1256(35)          1193.3274          572.9108       
  1691    38.7812    1244(35)          1124.5460          572.9840       
  1692    38.8012    1045(32)          1073.8315          573.0571       
  1693    38.8212    1078(33)          1037.7946          573.1302       
  1694    38.8412    1004(32)          1013.3967          573.2034       
  1695    38.8612    996(32)           998.0412          573.2765        
  1696    38.8811    989(31)           990.0355          573.3496        
  1697    38.9011    940(31)           988.2791          573.4227        
  1698    38.9212    928(30)           992.3208          573.4958        
  1699    38.9412    946(31)          1002.4034          573.5690        
  1700    38.9612    971(31)          1018.9548          573.6421        
  1701    38.9812    967(31)          1043.1046          573.7153        
  1702    39.0012    1013(32)          1074.8530          573.7884       
  1703    39.0212    969(31)          1113.3577          573.8615        
  1704    39.0411    1042(32)          1155.1090          573.9346       
  1705    39.0611    985(31)          1196.2769          574.0078        
  1706    39.0812    1128(34)          1235.3376          574.0809       
  1707    39.1012    1165(34)          1272.7551          574.1540       
  1708    39.1212    1140(34)          1310.4041          574.2271       
  1709    39.1412    1288(36)          1350.2063          574.3002       
  1710    39.1612    1299(36)          1393.7544          574.3734       
  1711    39.1812    1393(37)          1440.5408          574.4465       
  1712    39.2011    1433(38)          1488.2424          574.5196       
  1713    39.2211    1437(38)          1532.4617          574.5928       
  1714    39.2411    1555(39)          1566.0789          574.6659       
  1715    39.2612    1493(39)          1585.2986          574.7390       
  1716    39.2812    1571(40)          1591.2278          574.8121       
  1717    39.3012    1541(39)          1589.4369          574.8853       
  1718    39.3212    1505(39)          1585.8716          574.9584       
  1719    39.3412    1545(39)          1583.0151          575.0315       
  1720    39.3612    1639(40)          1582.6534          575.1046       
  1721    39.3811    1543(39)          1588.6556          575.1777       
  1722    39.4011    1581(40)          1606.5831          575.2509       
  1723    39.4212    1569(40)          1637.8094          575.3240       
  1724    39.4412    1699(41)          1679.5615          575.3972       
  1725    39.4612    1691(41)          1734.1094          575.4703       
  1726    39.4812    1843(43)          1814.8179          575.5434       
  1727    39.5012    1878(43)          1939.8303          575.6165       
  1728    39.5212    2133(46)          2125.8357          575.6896       
  1729    39.5411    2379(49)          2387.3455          575.7628       
  1730    39.5611    2831(53)          2739.0115          575.8359       
  1731    39.5812    3273(57)          3184.3721          575.9090       
  1732    39.6012    3819(62)          3670.6860          575.9821       
  1733    39.6212    4292(66)          4044.3291          576.0552       
  1734    39.6412    4588(68)          4134.9434          576.1284       
  1735    39.6612    4722(69)          3949.5308          576.2015       
  1736    39.6812    4235(65)          3655.1172          576.2747       
  1737    39.7011    3925(63)          3385.2466          576.3478       
  1738    39.7211    3442(59)          3142.2898          576.4209       
  1739    39.7411    2999(55)          2851.0654          576.4940       
  1740    39.7612    2749(52)          2485.7539          576.5671       
  1741    39.7812    2371(49)          2103.0581          576.6403       
  1742    39.8012    1930(44)          1764.0309          576.7134       
  1743    39.8212    1490(39)          1494.6493          576.7865       
  1744    39.8412    1297(36)          1295.9504          576.8597       
  1745    39.8612    1086(33)          1156.9583          576.9328       
  1746    39.8811    980(31)          1063.3376          577.0059        
  1747    39.9011    943(31)          1001.6793          577.0790        
  1748    39.9212    830(29)           962.0085          577.1522        
  1749    39.9412    843(29)           936.4252          577.2253        
  1750    39.9612    821(29)           920.6753          577.2984        
  1751    39.9812    852(29)           909.1744          577.3715        
  1752    40.0012    843(29)           898.6628          577.4446        
  1753    40.0212    800(28)           888.7968          577.5178        
  1754    40.0411    822(29)           881.5322          577.5909        
  1755    40.0611    824(29)           878.3568          577.6640        
  1756    40.0812    767(28)           878.0674          577.7371        
  1757    40.1012    852(29)           878.6700          577.8103        
  1758    40.1212    850(29)           878.5712          577.8834        
  1759    40.1412    886(30)           877.8192          577.9565        
  1760    40.1612    925(30)           877.4556          578.0297        
  1761    40.1812    856(29)           879.1218          578.1028        
  1762    40.2011    927(30)           884.8500          578.1759        
  1763    40.2211    901(30)           895.6047          578.2490        
  1764    40.2411    969(31)           912.1334          578.3221        
  1765    40.2612    937(31)           934.0895          578.3953        
  1766    40.2812    990(31)           960.5513          578.4684        
  1767    40.3012    995(32)           989.7700          578.5416        
  1768    40.3212    1035(32)          1014.3710          578.6147       
  1769    40.3412    973(31)          1021.4746          578.6878        
  1770    40.3612    964(31)          1005.5966          578.7609        
  1771    40.3811    947(31)           976.1589          578.8340        
  1772    40.4011    904(30)           945.8350          578.9072        
  1773    40.4212    916(30)           919.5647          578.9803        
  1774    40.4412    808(28)           893.6074          579.0534        
  1775    40.4612    785(28)           863.5007          579.1265        
  1776    40.4812    822(29)           831.3425          579.1996        
  1777    40.5012    742(27)           802.5683          579.2728        
  1778    40.5212    764(28)           780.8631          579.3459        
  1779    40.5411    774(28)           767.0884          579.4191        
  1780    40.5611    748(27)           760.2772          579.4922        
  1781    40.5812    728(27)           758.5435          579.5653        
  1782    40.6012    725(27)           760.5050          579.6384        
  1783    40.6212    710(27)           766.8985          579.7115        
  1784    40.6412    700(26)           778.7853          579.7847        
  1785    40.6612    726(27)           795.4824          579.8578        
  1786    40.6812    724(27)           812.5001          579.8224        
  1787    40.7011    746(27)           822.7665          579.7751        
  1788    40.7211    728(27)           822.9060          579.7277        
  1789    40.7411    737(27)           816.2045          579.6803        
  1790    40.7612    796(28)           808.0483          579.6329        
  1791    40.7812    804(28)           801.3407          579.5855        
  1792    40.8012    757(28)           795.3818          579.5381        
  1793    40.8212    730(27)           788.4811          579.4907        
  1794    40.8412    799(28)           781.0405          579.4433        
  1795    40.8612    843(29)           775.2985          579.3959        
  1796    40.8811    865(29)           773.6464          579.3485        
  1797    40.9011    822(29)           778.0948          579.3011        
  1798    40.9212    838(29)           790.0894          579.2537        
  1799    40.9412    848(29)           811.0148          579.2063        
  1800    40.9612    908(30)           842.4017          579.1589        
  1801    40.9812    959(31)           885.5341          579.1115        
  1802    41.0012    1005(32)           939.9408          579.0641       
  1803    41.0212    981(31)           997.6960          579.0167        
  1804    41.0411    1062(33)          1042.4518          578.9694       
  1805    41.0611    1054(32)          1059.8470          578.9219       
  1806    41.0812    1024(32)          1054.9349          578.8746       
  1807    41.1012    1028(32)          1044.6107          578.8271       
  1808    41.1212    1031(32)          1039.5381          578.7798       
  1809    41.1412    1022(32)          1039.2927          578.7324       
  1810    41.1612    1073(33)          1036.0051          578.6850       
  1811    41.1812    1081(33)          1025.9283          578.6376       
  1812    41.2011    1066(33)          1013.3579          578.5902       
  1813    41.2211    1022(32)          1005.3226          578.5428       
  1814    41.2411    1143(34)          1007.0168          578.4954       
  1815    41.2612    1107(33)          1019.6674          578.4480       
  1816    41.2812    1092(33)          1040.1333          578.4006       
  1817    41.3012    1185(34)          1062.7041          578.3532       
  1818    41.3212    1143(34)          1082.3760          578.3058       
  1819    41.3412    1185(34)          1095.9272          578.2584       
  1820    41.3612    1106(33)          1101.4536          578.2111       
  1821    41.3811    1167(34)          1098.4563          578.1636       
  1822    41.4011    1121(33)          1088.5378          578.1163       
  1823    41.4212    1127(34)          1074.9917          578.0688       
  1824    41.4412    1112(33)          1060.3401          578.0215       
  1825    41.4612    1035(32)          1044.6525          577.9741       
  1826    41.4812    1064(33)          1025.7577          577.9267       
  1827    41.5012    1050(32)          1002.0583          577.8793       
  1828    41.5212    1004(32)           976.0872          577.8319       
  1829    41.5411    1004(32)           953.1025          577.7845       
  1830    41.5611    922(30)           936.3302          577.7371        
  1831    41.5812    992(31)           925.6425          577.6897        
  1832    41.6012    997(32)           919.3058          577.6423        
  1833    41.6212    925(30)           916.5259          577.5949        
  1834    41.6412    869(29)           917.9229          577.5475        
  1835    41.6612    928(30)           924.6601          577.5001        
  1836    41.6812    965(31)           936.5746          577.4527        
  1837    41.7011    1009(32)           953.4398          577.4053       
  1838    41.7211    991(31)           975.9406          577.3579        
  1839    41.7411    985(31)          1005.7386          577.3105        
  1840    41.7612    1041(32)          1044.3385          577.2631       
  1841    41.7812    1073(33)          1092.2551          577.2158       
  1842    41.8012    1149(34)          1148.1421          577.1683       
  1843    41.8212    1139(34)          1208.2455          577.1210       
  1844    41.8412    1220(35)          1266.1880          577.0735       
  1845    41.8612    1274(36)          1313.2797          577.0262       
  1846    41.8811    1276(36)          1342.2415          576.9788       
  1847    41.9011    1300(36)          1350.1364          576.9314       
  1848    41.9212    1266(36)          1339.1807          576.8840       
  1849    41.9412    1251(35)          1313.5400          576.8366       
  1850    41.9612    1287(36)          1276.5503          576.7892       
  1851    41.9812    1178(34)          1230.1199          576.7418       
  1852    42.0012    1150(34)          1175.6177          576.6944       
  1853    42.0212    1147(34)          1115.5642          576.6470       
  1854    42.0411    985(31)          1049.8489          576.5996        
  1855    42.0611    964(31)           990.2621          576.5522        
  1856    42.0812    946(31)           936.3073          576.5048        
  1857    42.1012    898(30)           890.1184          576.4575        
  1858    42.1212    911(30)           852.5156          576.4100        
  1859    42.1412    855(29)           821.1729          576.3627        
  1860    42.1612    873(30)           798.9125          576.3152        
  1861    42.1812    865(29)           781.4152          576.2679        
  1862    42.2011    755(27)           766.7404          576.2205        
  1863    42.2211    759(28)           754.6372          576.1731        
  1864    42.2411    811(28)           746.1472          576.1257        
  1865    42.2612    768(28)           741.3219          576.0783        
  1866    42.2812    768(28)           738.5278          576.0309        
  1867    42.3012    727(27)           734.8323          575.9835        
  1868    42.3212    713(27)           728.7111          575.9361        
  1869    42.3412    690(26)           721.5038          575.8887        
  1870    42.3612    731(27)           715.4305          575.8413        
  1871    42.3811    735(27)           711.1699          575.7939        
  1872    42.4011    702(26)           708.2969          575.7465        
  1873    42.4212    689(26)           705.8062          575.6991        
  1874    42.4412    723(27)           703.1640          575.6517        
  1875    42.4612    751(27)           700.3863          575.6043        
  1876    42.4812    693(26)           698.1324          575.5569        
  1877    42.5012    761(28)           696.8740          575.5095        
  1878    42.5212    704(27)           697.1267          575.4622        
  1879    42.5411    733(27)           699.1293          575.4147        
  1880    42.5611    669(26)           702.9769          575.3674        
  1881    42.5812    719(27)           708.9781          575.3199        
  1882    42.6012    718(27)           717.8652          575.2726        
  1883    42.6212    733(27)           730.4892          575.2252        
  1884    42.6412    750(27)           747.8173          575.1778        
  1885    42.6612    752(27)           770.5962          575.1304        
  1886    42.6812    839(29)           797.9312          575.0830        
  1887    42.7011    817(29)           825.2058          575.0356        
  1888    42.7211    820(29)           843.9841          574.9882        
  1889    42.7411    754(27)           849.3903          574.9408        
  1890    42.7612    823(29)           846.2946          574.8934        
  1891    42.7812    838(29)           842.7854          574.8460        
  1892    42.8012    830(29)           842.3705          574.7986        
  1893    42.8212    932(31)           843.5602          574.7512        
  1894    42.8412    793(28)           842.3181          574.7039        
  1895    42.8611    803(28)           836.9564          574.6564        
  1896    42.8811    856(29)           829.2738          574.6091        
  1897    42.9011    789(28)           821.8386          574.5616        
  1898    42.9212    829(29)           818.0664          574.5143        
  1899    42.9412    831(29)           819.2590          574.4669        
  1900    42.9612    841(29)           826.3023          574.4195        
  1901    42.9812    870(29)           838.9283          574.3527        
  1902    43.0012    846(29)           856.5358          574.2729        
  1903    43.0212    827(29)           879.9623          574.1932        
  1904    43.0411    906(30)           910.0968          574.1134        
  1905    43.0611    919(30)           947.6790          574.0337        
  1906    43.0812    986(31)           993.2283          573.9539        
  1907    43.1012    1047(32)          1047.3354          573.8741       
  1908    43.1212    1106(33)          1110.3308          573.7944       
  1909    43.1412    1163(34)          1182.1193          573.7147       
  1910    43.1612    1305(36)          1260.7734          573.6349       
  1911    43.1812    1385(37)          1343.9724          573.5552       
  1912    43.2011    1423(38)          1429.8647          573.4754       
  1913    43.2211    1523(39)          1518.7340          573.3956       
  1914    43.2411    1623(40)          1613.1592          573.3159       
  1915    43.2612    1744(42)          1716.4001          573.2361       
  1916    43.2812    1753(42)          1827.6954          573.1564       
  1917    43.3012    1900(44)          1933.6838          573.0767       
  1918    43.3212    1931(44)          2007.5508          572.9969       
  1919    43.3412    2068(45)          2036.3556          572.9171       
  1920    43.3611    2106(46)          2041.0829          572.8374       
  1921    43.3811    2103(46)          2052.1221          572.7576       
  1922    43.4011    2275(48)          2083.6921          572.6779       
  1923    43.4212    2343(48)          2132.3442          572.5981       
  1924    43.4412    2457(50)          2187.2419          572.5184       
  1925    43.4612    2655(52)          2243.6011          572.4387       
  1926    43.4812    2570(51)          2303.1162          572.3589       
  1927    43.5012    2610(51)          2359.9631          572.2791       
  1928    43.5212    2622(51)          2401.5276          572.1994       
  1929    43.5411    2571(51)          2420.1372          572.1196       
  1930    43.5611    2419(49)          2418.9873          572.0399       
  1931    43.5812    2463(50)          2406.9568          571.9601       
  1932    43.6012    2372(49)          2389.5027          571.8804       
  1933    43.6212    2266(48)          2364.4084          571.8007       
  1934    43.6412    2143(46)          2323.6616          571.7209       
  1935    43.6612    2070(45)          2259.2178          571.6411       
  1936    43.6812    2016(45)          2168.7427          571.5614       
  1937    43.7011    1987(45)          2057.4646          571.4816       
  1938    43.7211    1898(44)          1935.4341          571.4019       
  1939    43.7411    1747(42)          1812.6500          571.3221       
  1940    43.7612    1711(41)          1695.1162          571.2424       
  1941    43.7812    1544(39)          1584.6263          571.1627       
  1942    43.8012    1534(39)          1481.3010          571.0829       
  1943    43.8212    1472(38)          1386.3433          571.0031       
  1944    43.8412    1355(37)          1302.5142          570.9234       
  1945    43.8611    1280(36)          1233.1199          570.8436       
  1946    43.8811    1217(35)          1180.2610          570.7639       
  1947    43.9011    1221(35)          1144.1401          570.6841       
  1948    43.9212    1222(35)          1122.3378          570.6044       
  1949    43.9412    1126(34)          1111.0496          570.5247       
  1950    43.9612    1158(34)          1108.7627          570.4449       
  1951    43.9812    1108(33)          1116.6927          570.3651       
  1952    44.0012    1196(35)          1136.6493          570.2854       
  1953    44.0212    1138(34)          1166.9248          570.2056       
  1954    44.0411    1187(34)          1201.3582          570.1259       
  1955    44.0611    1206(35)          1231.2351          570.0461       
  1956    44.0812    1131(34)          1251.8259          569.9664       
  1957    44.1012    1167(34)          1263.5283          569.8866       
  1958    44.1212    1089(33)          1268.8372          569.8069       
  1959    44.1412    1101(33)          1267.9608          569.7271       
  1960    44.1612    1091(33)          1257.8450          569.6473       
  1961    44.1812    1032(32)          1236.0095          569.5676       
  1962    44.2011    1069(33)          1204.5713          569.4879       
  1963    44.2211    1055(32)          1167.9014          569.4081       
  1964    44.2411    1029(32)          1130.4448          569.3284       
  1965    44.2612    1072(33)          1095.3640          569.2486       
  1966    44.2812    1052(32)          1064.1658          569.1689       
  1967    44.3012    1046(32)          1038.3333          569.0891       
  1968    44.3212    1017(32)          1020.0464          569.0093       
  1969    44.3412    1040(32)          1011.0405          568.9296       
  1970    44.3611    1078(33)          1011.9948          568.8499       
  1971    44.3811    1108(33)          1022.3054          568.7701       
  1972    44.4011    1084(33)          1041.0188          568.6904       
  1973    44.4212    1175(34)          1067.9829          568.6106       
  1974    44.4412    1141(34)          1101.4801          568.5309       
  1975    44.4612    1244(35)          1133.8865          568.4511       
  1976    44.4812    1258(35)          1152.2341          568.3713       
  1977    44.5012    1217(35)          1148.0303          568.2916       
  1978    44.5212    1122(33)          1125.8596          568.2119       
  1979    44.5411    1106(33)          1097.7527          568.1321       
  1980    44.5611    1152(34)          1072.4238          568.0524       
  1981    44.5812    1163(34)          1051.1752          567.9726       
  1982    44.6012    1139(34)          1030.0964          567.8929       
  1983    44.6212    1032(32)          1006.6638          567.8131       
  1984    44.6412    1034(32)           982.3273          567.7333       
  1985    44.6612    995(32)           957.8901          567.6536        
  1986    44.6812    934(31)           930.7356          567.5739        
  1987    44.7011    907(30)           900.1420          567.4941        
  1988    44.7211    915(30)           870.2917          567.4144        
  1989    44.7411    880(30)           846.3638          567.3346        
  1990    44.7612    889(30)           830.3119          567.2549        
  1991    44.7812    839(29)           820.1600          567.1751        
  1992    44.8012    792(28)           811.9378          567.0953        
  1993    44.8212    841(29)           803.3947          567.0156        
  1994    44.8412    787(28)           795.2216          566.9359        
  1995    44.8611    777(28)           789.1553          566.8561        
  1996    44.8811    783(28)           786.3162          566.7764        
  1997    44.9011    838(29)           786.7402          566.6966        
  1998    44.9212    829(29)           789.3825          566.6168        
  1999    44.9412    789(28)           793.3387          566.5371        
  2000    44.9612    775(28)           799.2509          566.4573        
  2001    44.9812    777(28)           808.2021          566.3776        
  2002    45.0012    808(28)           820.1735          566.2979        
  2003    45.0212    819(29)           831.0604          566.2181        
  2004    45.0411    883(30)           836.5471          566.1384        
  2005    45.0611    824(29)           835.1378          566.0586        
  2006    45.0812    821(29)           829.3386          565.9788        
  2007    45.1012    817(29)           821.8919          565.8991        
  2008    45.1212    761(28)           814.7282          565.8193        
  2009    45.1412    774(28)           806.9698          565.7396        
  2010    45.1612    769(28)           797.3413          565.6599        
  2011    45.1812    765(28)           785.9698          565.5801        
  2012    45.2011    738(27)           774.1295          565.5004        
  2013    45.2211    735(27)           763.7875          565.4206        
  2014    45.2411    782(28)           756.1826          565.3408        
  2015    45.2612    749(27)           752.0882          565.2611        
  2016    45.2812    743(27)           751.9230          565.1813        
  2017    45.3012    676(26)           755.3711          565.1016        
  2018    45.3212    724(27)           761.3657          565.0219        
  2019    45.3412    715(27)           768.0348          564.9421        
  2020    45.3611    718(27)           774.0539          564.8624        
  2021    45.3811    781(28)           780.0289          564.7826        
  2022    45.4011    736(27)           787.4335          564.7028        
  2023    45.4212    703(27)           797.3549          564.6231        
  2024    45.4412    767(28)           809.9906          564.5433        
  2025    45.4612    788(28)           824.9734          564.4636        
  2026    45.4812    796(28)           841.8703          564.3839        
  2027    45.5012    845(29)           860.4501          564.3041        
  2028    45.5212    871(30)           880.8062          564.2243        
  2029    45.5411    927(30)           903.2415          564.1446        
  2030    45.5611    878(30)           928.3286          564.0648        
  2031    45.5812    952(31)           955.2805          563.9851        
  2032    45.6012    964(31)           982.0148          563.9053        
  2033    45.6212    964(31)          1005.9910          563.8256        
  2034    45.6412    1010(32)          1025.0571          563.7458       
  2035    45.6612    1082(33)          1037.1731          563.6661       
  2036    45.6812    1053(32)          1041.3920          563.5863       
  2037    45.7011    1046(32)          1036.8926          563.5066       
  2038    45.7211    1069(33)          1025.0439          563.4268       
  2039    45.7411    1002(32)          1008.7344          563.3470       
  2040    45.7612    994(32)           990.3088          563.2673        
  2041    45.7812    963(31)           971.5428          563.1876        
  2042    45.8012    969(31)           952.8909          563.1078        
  2043    45.8212    984(31)           935.9429          563.0281        
  2044    45.8412    875(30)           923.3896          562.9483        
  2045    45.8611    985(31)           918.8964          562.8686        
  2046    45.8811    972(31)           925.7253          562.7888        
  2047    45.9011    925(30)           946.9375          562.7090        
  2048    45.9212    957(31)           983.0203          562.6293        
  2049    45.9412    985(31)          1030.4087          562.5496        
  2050    45.9612    1000(32)          1076.7815          562.4698       
  2051    45.9812    985(31)          1103.3223          562.3901        
  2052    46.0012    934(31)          1099.9038          562.3103        
  2053    46.0212    893(30)          1075.7441          562.2305        
  2054    46.0411    927(30)          1050.1660          562.1508        
  2055    46.0611    939(31)          1035.4585          562.0710        
  2056    46.0812    929(30)          1031.1046          561.9913        
  2057    46.1012    933(31)          1026.5732          561.9116        
  2058    46.1212    899(30)          1010.9402          561.8318        
  2059    46.1412    881(30)           982.2802          561.7521        
  2060    46.1612    882(30)           948.5016          561.6723        
  2061    46.1812    822(29)           919.2117          561.5925        
  2062    46.2011    940(31)           900.1298          561.5128        
  2063    46.2211    851(29)           892.4486          561.4330        
  2064    46.2411    887(30)           894.2604          561.3533        
  2065    46.2612    928(30)           902.6799          561.2736        
  2066    46.2812    897(30)           916.3232          561.1938        
  2067    46.3012    886(30)           935.4228          561.1141        
  2068    46.3212    926(30)           960.2277          561.0343        
  2069    46.3412    1019(32)           990.2818          560.9545       
  2070    46.3611    997(32)          1024.8528          560.8748        
  2071    46.3811    1038(32)          1062.9324          560.7950       
  2072    46.4011    1058(33)          1102.5552          560.7153       
  2073    46.4212    1037(32)          1141.4299          560.6356       
  2074    46.4412    1098(33)          1178.5764          560.5558       
  2075    46.4612    1078(33)          1212.0994          560.4761       
  2076    46.4812    1126(34)          1234.6389          560.3963       
  2077    46.5012    1094(33)          1235.4347          560.3165       
  2078    46.5212    1060(33)          1210.9453          560.2368       
  2079    46.5411    1072(33)          1170.6593          560.1570       
  2080    46.5611    1026(32)          1128.6078          560.0773       
  2081    46.5812    1013(32)          1092.8955          559.9976       
  2082    46.6012    1021(32)          1062.8668          559.9178       
  2083    46.6212    998(32)          1032.6711          559.8381        
  2084    46.6412    969(31)           998.2108          559.7583        
  2085    46.6612    1003(32)           961.9778          559.6785       
  2086    46.6812    908(30)           928.9531          559.5988        
  2087    46.7011    910(30)           901.0365          559.5190        
  2088    46.7211    908(30)           877.6105          559.4393        
  2089    46.7411    892(30)           859.3871          559.3596        
  2090    46.7612    817(29)           847.6542          559.2798        
  2091    46.7812    924(30)           843.2670          559.2000        
  2092    46.8012    829(29)           845.9277          559.1203        
  2093    46.8212    968(31)           854.4067          559.0405        
  2094    46.8412    899(30)           867.0776          558.9608        
  2095    46.8611    921(30)           883.0541          558.8810        
  2096    46.8811    927(30)           901.5968          558.8013        
  2097    46.9011    891(30)           920.8859          558.7216        
  2098    46.9212    943(31)           938.7498          558.6418        
  2099    46.9412    973(31)           953.2605          558.5620        
  2100    46.9612    965(31)           963.2779          558.4823        
  2101    46.9812    912(30)           968.4828          558.4025        
  2102    47.0012    926(30)           969.2332          558.3228        
  2103    47.0212    987(31)           966.0524          558.2430        
  2104    47.0411    963(31)           959.4820          558.1633        
  2105    47.0611    966(31)           949.8562          558.0836        
  2106    47.0812    918(30)           938.2106          558.0038        
  2107    47.1012    902(30)           922.3436          557.9240        
  2108    47.1212    905(30)           902.1244          557.8443        
  2109    47.1412    854(29)           879.0038          557.7645        
  2110    47.1612    831(29)           855.5560          557.6848        
  2111    47.1812    878(30)           833.8190          557.6050        
  2112    47.2011    782(28)           814.9492          557.5253        
  2113    47.2211    785(28)           798.5496          557.4456        
  2114    47.2411    740(27)           783.3688          557.3658        
  2115    47.2612    743(27)           769.9963          557.2860        
  2116    47.2812    749(27)           759.3436          557.2063        
  2117    47.3012    792(28)           752.0160          557.1265        
  2118    47.3212    781(28)           748.0378          557.0468        
  2119    47.3412    755(27)           747.0609          556.9670        
  2120    47.3611    753(27)           748.2885          556.8873        
  2121    47.3811    758(28)           750.8712          556.8076        
  2122    47.4011    776(28)           755.7819          556.7278        
  2123    47.4212    754(27)           761.2720          556.6480        
  2124    47.4412    787(28)           766.3381          556.5683        
  2125    47.4612    778(28)           771.1172          556.4885        
  2126    47.4812    842(29)           776.3135          556.4088        
  2127    47.5012    792(28)           782.3151          556.3290        
  2128    47.5212    842(29)           789.6871          556.2493        
  2129    47.5411    810(28)           797.2740          556.1695        
  2130    47.5611    864(29)           805.3738          556.0898        
  2131    47.5812    853(29)           813.1971          556.0100        
  2132    47.6012    835(29)           820.2179          555.9302        
  2133    47.6212    821(29)           825.7631          555.8505        
  2134    47.6412    827(29)           829.5493          555.7708        
  2135    47.6612    833(29)           831.9408          555.6910        
  2136    47.6812    867(29)           834.3280          555.6113        
  2137    47.7011    801(28)           837.5089          555.5315        
  2138    47.7211    877(30)           841.4274          555.4518        
  2139    47.7411    848(29)           845.3834          555.3720        
  2140    47.7612    912(30)           848.5591          555.2922        
  2141    47.7812    867(29)           851.0295          555.2125        
  2142    47.8012    887(30)           853.9662          555.1328        
  2143    47.8212    829(29)           858.9752          555.0530        
  2144    47.8412    868(29)           866.8975          554.9733        
  2145    47.8611    889(30)           878.7084          554.8935        
  2146    47.8811    932(31)           895.4694          554.8138        
  2147    47.9011    966(31)           918.3882          554.7340        
  2148    47.9212    965(31)           949.2156          554.6542        
  2149    47.9412    1014(32)           989.2236          554.5745       
  2150    47.9612    970(31)          1037.2249          554.4948        
  2151    47.9812    1051(32)          1086.6395          554.4150       
  2152    48.0012    1154(34)          1125.5455          554.3353       
  2153    48.0212    1150(34)          1143.0247          554.2555       
  2154    48.0411    1137(34)          1139.3917          554.1758       
  2155    48.0611    1072(33)          1123.2344          554.0960       
  2156    48.0812    1019(32)          1102.9501          554.0162       
  2157    48.1012    1049(32)          1082.6157          553.9365       
  2158    48.1212    966(31)          1060.8322          553.8568        
  2159    48.1412    984(31)          1033.2639          553.7770        
  2160    48.1612    948(31)           998.5819          553.6973        
  2161    48.1812    913(30)           959.9958          553.6175        
  2162    48.2011    872(30)           921.6509          553.5378        
  2163    48.2211    861(29)           886.5314          553.4580        
  2164    48.2411    884(30)           856.4632          553.3782        
  2165    48.2612    826(29)           832.6653          553.2985        
  2166    48.2812    843(29)           815.4296          553.2188        
  2167    48.3012    808(28)           805.3901          553.1390        
  2168    48.3212    810(28)           802.9444          553.0593        
  2169    48.3412    790(28)           808.4298          552.9795        
  2170    48.3611    799(28)           821.7905          552.8997        
  2171    48.3811    853(29)           842.0541          552.8200        
  2172    48.4011    911(30)           866.9824          552.7402        
  2173    48.4212    909(30)           895.7197          552.6605        
  2174    48.4412    951(31)           927.4086          552.5807        
  2175    48.4612    933(31)           957.8884          552.5010        
  2176    48.4812    895(30)           980.0859          552.4212        
  2177    48.5012    975(31)           990.4845          552.3415        
  2178    48.5212    939(31)           991.1671          552.2617        
  2179    48.5411    914(30)           986.2947          552.1820        
  2180    48.5611    949(31)           981.5809          552.1022        
  2181    48.5812    951(31)           980.7192          552.0225        
  2182    48.6012    918(30)           982.7278          551.9427        
  2183    48.6212    969(31)           984.5702          551.8630        
  2184    48.6412    999(32)           985.5649          551.7832        
  2185    48.6612    989(31)           986.6675          551.7035        
  2186    48.6812    1050(32)           989.7079          551.6237       
  2187    48.7011    1035(32)           996.4977          551.5440       
  2188    48.7211    1046(32)          1008.0118          551.4642       
  2189    48.7411    1079(33)          1024.0148          551.3845       
  2190    48.7612    1031(32)          1043.3748          551.3047       
  2191    48.7812    1067(33)          1062.2998          551.2250       
  2192    48.8012    1121(33)          1075.7285          551.1452       
  2193    48.8212    1136(34)          1078.3870          551.0655       
  2194    48.8412    1136(34)          1070.6089          550.9857       
  2195    48.8611    1043(32)          1058.9503          550.9060       
  2196    48.8811    1019(32)          1050.8157          550.8262       
  2197    48.9011    1097(33)          1050.0756          550.7465       
  2198    48.9212    1079(33)          1055.6648          550.6667       
  2199    48.9412    1029(32)          1064.2356          550.5870       
  2200    48.9612    1104(33)          1074.0762          550.5072       
  2201    48.9812    1182(34)          1088.5684          550.4275       
  2202    49.0012    1176(34)          1112.4813          550.3477       
  2203    49.0212    1238(35)          1149.0417          550.2679       
  2204    49.0411    1257(35)          1198.7317          550.1882       
  2205    49.0611    1288(36)          1259.1045          550.1085       
  2206    49.0812    1284(36)          1325.3700          550.0287       
  2207    49.1012    1373(37)          1391.1011          549.9490       
  2208    49.1212    1396(37)          1450.0000          549.8692       
  2209    49.1412    1495(39)          1497.2047          549.7895       
  2210    49.1612    1482(38)          1530.6302          549.7097       
  2211    49.1812    1509(39)          1548.3376          549.6299       
  2212    49.2011    1518(39)          1547.3682          549.5502       
  2213    49.2211    1467(38)          1528.4016          549.4705       
  2214    49.2411    1463(38)          1497.8972          549.3907       
  2215    49.2612    1376(37)          1462.9778          549.3110       
  2216    49.2812    1431(38)          1426.0364          549.2312       
  2217    49.3012    1325(36)          1383.7650          549.1514       
  2218    49.3212    1298(36)          1331.2264          549.0717       
  2219    49.3412    1209(35)          1268.3264          548.9919       
  2220    49.3611    1172(34)          1201.1895          548.9122       
  2221    49.3811    1057(33)          1137.4895          548.8325       
  2222    49.4011    1111(33)          1081.5786          548.7527       
  2223    49.4212    1067(33)          1033.5417          548.6730       
  2224    49.4412    1021(32)           990.5914          548.5932       
  2225    49.4612    990(31)           951.7070          548.5134        
  2226    49.4812    1033(32)           917.8311          548.4337       
  2227    49.5012    935(31)           890.4565          548.3539        
  2228    49.5211    970(31)           870.0646          548.2742        
  2229    49.5411    954(31)           856.2185          548.1945        
  2230    49.5611    976(31)           848.2632          548.1147        
  2231    49.5812    962(31)           844.6929          548.0350        
  2232    49.6012    1028(32)           844.7332          547.9552       
  2233    49.6212    988(31)           847.2429          547.8754        
  2234    49.6412    985(31)           852.7410          547.7957        
  2235    49.6612    967(31)           862.2834          547.7159        
  2236    49.6812    990(31)           874.7618          547.6362        
  2237    49.7011    926(30)           885.4263          547.5565        
  2238    49.7211    920(30)           888.6322          547.4767        
  2239    49.7411    938(31)           883.8163          547.3970        
  2240    49.7612    903(30)           875.2196          547.3172        
  2241    49.7812    933(31)           867.0070          547.2374        
  2242    49.8012    917(30)           861.7295          547.1577        
  2243    49.8212    902(30)           859.4491          547.0779        
  2244    49.8412    854(29)           858.2253          546.9982        
  2245    49.8611    864(29)           856.8585          546.9185        
  2246    49.8811    901(30)           856.5148          546.8387        
  2247    49.9011    910(30)           858.6674          546.7590        
  2248    49.9212    879(30)           863.3071          546.6792        
  2249    49.9412    966(31)           869.1836          546.5994        
  2250    49.9612    956(31)           875.0116          546.5197        
  2251    49.9812    960(31)           880.4015          546.4399        
  2252    50.0012    920(30)           885.4938          546.3602        
  2253    50.0211    1011(32)           891.3887          546.2805       
  2254    50.0411    1087(33)           898.5643          546.2007       
  2255    50.0611    1019(32)           906.6083          546.1209       
  2256    50.0812    1004(32)           914.8002          546.0412       
  2257    50.1012    974(31)           922.9960          545.9614        
  2258    50.1212    1040(32)           932.1760          545.8817       
  2259    50.1412    1050(32)           943.9241          545.8019       
  2260    50.1612    997(32)           958.5008          545.7222        
  2261    50.1812    1020(32)           972.2234          545.6424       
  2262    50.2011    1071(33)           977.7618          545.5627       
  2263    50.2211    965(31)           971.0988          545.4829        
  2264    50.2411    992(31)           957.4608          545.4032        
  2265    50.2612    1048(32)           946.7769          545.3234       
  2266    50.2812    1022(32)           946.0255          545.2437       
  2267    50.3012    1027(32)           955.4434          545.1639       
  2268    50.3212    909(30)           967.8063          545.0842        
  2269    50.3412    987(31)           972.5958          545.0044        
  2270    50.3611    896(30)           965.7036          544.9247        
  2271    50.3811    1001(32)           949.3718          544.8449       
  2272    50.4011    898(30)           926.2736          544.7652        
  2273    50.4212    907(30)           900.1158          544.6854        
  2274    50.4412    906(30)           876.1210          544.6057        
  2275    50.4612    915(30)           856.8154          544.5259        
  2276    50.4812    890(30)           841.3422          544.4462        
  2277    50.5012    865(29)           828.8171          544.3664        
  2278    50.5211    838(29)           818.0002          544.2867        
  2279    50.5411    753(27)           806.7938          544.2069        
  2280    50.5611    803(28)           795.0928          544.1272        
  2281    50.5812    790(28)           784.3661          544.0474        
  2282    50.6012    807(28)           775.9152          543.9677        
  2283    50.6212    765(28)           769.6178          543.8879        
  2284    50.6412    803(28)           765.7856          543.8082        
  2285    50.6612    824(29)           764.3054          543.7284        
  2286    50.6812    752(27)           764.6628          543.6487        
  2287    50.7011    771(28)           765.8709          543.5689        
  2288    50.7211    759(28)           766.9596          543.4892        
  2289    50.7411    828(29)           767.3524          543.4094        
  2290    50.7612    816(29)           767.6161          543.3297        
  2291    50.7812    838(29)           769.3983          543.2499        
  2292    50.8012    820(29)           773.9059          543.1702        
  2293    50.8212    769(28)           781.9755          543.0904        
  2294    50.8412    855(29)           793.7477          543.0107        
  2295    50.8611    835(29)           809.4406          542.9309        
  2296    50.8811    926(30)           829.3661          542.8511        
  2297    50.9011    864(29)           854.3073          542.7714        
  2298    50.9212    913(30)           885.2157          542.6917        
  2299    50.9412    906(30)           922.2476          542.6119        
  2300    50.9612    972(31)           964.2692          542.5322        
  2301    50.9812    1068(33)          1009.0496          542.4524       
  2302    51.0012    1101(33)          1055.1348          542.3726       
  2303    51.0211    1081(33)          1104.0260          542.2929       
  2304    51.0411    1197(35)          1158.8328          542.2131       
  2305    51.0611    1208(35)          1217.4340          542.1334       
  2306    51.0812    1403(37)          1272.0251          542.0536       
  2307    51.1012    1312(36)          1316.9304          541.9739       
  2308    51.1212    1454(38)          1358.0273          541.8942       
  2309    51.1412    1398(37)          1407.4364          541.8144       
  2310    51.1612    1542(39)          1475.7334          541.7346       
  2311    51.1812    1589(40)          1566.1011          541.6549       
  2312    51.2011    1709(41)          1671.7625          541.5751       
  2313    51.2211    1749(42)          1780.2061          541.4954       
  2314    51.2411    1793(42)          1885.1002          541.4156       
  2315    51.2612    1876(43)          1986.0598          541.3359       
  2316    51.2812    1917(44)          2075.5774          541.2562       
  2317    51.3012    1855(43)          2141.1865          541.1764       
  2318    51.3212    1968(44)          2176.8389          541.0966       
  2319    51.3412    1866(43)          2182.0586          541.0169       
  2320    51.3611    1824(43)          2158.7751          540.9371       
  2321    51.3811    1840(43)          2113.7290          540.8574       
  2322    51.4011    1720(41)          2056.5322          540.7776       
  2323    51.4212    1649(41)          1992.7965          540.6979       
  2324    51.4412    1667(41)          1924.4222          540.6182       
  2325    51.4612    1613(40)          1853.9121          540.5384       
  2326    51.4812    1453(38)          1782.7229          540.4586       
  2327    51.5012    1411(38)          1708.3151          540.3789       
  2328    51.5211    1423(38)          1625.8254          540.2991       
  2329    51.5411    1302(36)          1535.3678          540.2194       
  2330    51.5611    1263(36)          1444.9193          540.1396       
  2331    51.5812    1232(35)          1363.3066          540.0599       
  2332    51.6012    1191(35)          1294.8569          539.9802       
  2333    51.6212    1162(34)          1239.1691          539.9004       
  2334    51.6412    1138(34)          1192.6371          539.8206       
  2335    51.6612    1090(33)          1150.4933          539.7409       
  2336    51.6812    1065(33)          1110.2705          539.6611       
  2337    51.7011    1049(32)          1073.0024          539.5814       
  2338    51.7211    1023(32)          1040.3273          539.5016       
  2339    51.7411    973(31)          1012.2790          539.4219        
  2340    51.7612    985(31)           987.9503          539.3421        
  2341    51.7812    951(31)           967.2292          539.2624        
  2342    51.8012    967(31)           951.2080          539.1826        
  2343    51.8212    1032(32)           941.7440          539.1028       
  2344    51.8412    970(31)           940.4043          539.0231        
  2345    51.8611    1054(32)           948.4422          538.9434       
  2346    51.8811    1056(32)           966.5072          538.8636       
  2347    51.9011    1105(33)           994.2103          538.7839       
  2348    51.9212    1087(33)          1028.4034          538.7041       
  2349    51.9412    1060(33)          1058.9822          538.6244       
  2350    51.9612    1148(34)          1073.5524          538.5446       
  2351    51.9812    1001(32)          1067.4048          538.4648       
  2352    52.0012    1056(32)          1048.9906          538.3851       
  2353    52.0211    1103(33)          1031.2522          538.3054       
  2354    52.0411    1025(32)          1022.3779          538.2256       
  2355    52.0611    1051(32)          1023.8758          538.1459       
  2356    52.0812    1047(32)          1028.7753          538.0661       
  2357    52.1012    1003(32)          1024.6023          537.9864       
  2358    52.1212    1072(33)          1005.0133          537.9066       
  2359    52.1412    1013(32)           974.5208          537.8268       
  2360    52.1612    994(32)           943.3157          537.7471        
  2361    52.1812    922(30)           918.7941          537.6674        
  2362    52.2011    935(31)           904.6665          537.5876        
  2363    52.2211    1039(32)           900.3735          537.5079       
  2364    52.2411    993(32)           903.0786          537.4281        
  2365    52.2612    976(31)           909.9962          537.3484        
  2366    52.2812    967(31)           921.0381          537.2686        
  2367    52.3012    1036(32)           937.3298          537.1888       
  2368    52.3212    1049(32)           958.1360          537.1091       
  2369    52.3412    1035(32)           979.2523          537.0294       
  2370    52.3611    1004(32)           994.8438          536.9496       
  2371    52.3811    1009(32)          1003.3782          536.8699       
  2372    52.4011    1114(33)          1008.8845          536.7901       
  2373    52.4212    1124(34)          1016.5577          536.7104       
  2374    52.4412    1184(34)          1029.7273          536.6306       
  2375    52.4612    1132(34)          1049.0190          536.5508       
  2376    52.4812    1152(34)          1072.5690          536.4711       
  2377    52.5012    1252(35)          1097.3002          536.3914       
  2378    52.5211    1157(34)          1121.4126          536.3116       
  2379    52.5411    1249(35)          1145.7473          536.2319       
  2380    52.5611    1330(36)          1171.3352          536.1521       
  2381    52.5812    1318(36)          1198.2974          536.0723       
  2382    52.6012    1332(36)          1225.4207          535.9926       
  2383    52.6212    1342(37)          1248.7129          535.9128       
  2384    52.6412    1349(37)          1260.7620          535.8331       
  2385    52.6612    1330(36)          1255.9573          535.7534       
  2386    52.6812    1273(36)          1238.2683          535.6736       
  2387    52.7011    1351(37)          1217.8721          535.5939       
  2388    52.7211    1285(36)          1202.0374          535.5141       
  2389    52.7411    1287(36)          1192.8584          535.4343       
  2390    52.7612    1273(36)          1190.2993          535.3546       
  2391    52.7812    1288(36)          1192.9402          535.2748       
  2392    52.8012    1250(35)          1198.4871          535.1951       
  2393    52.8212    1181(34)          1204.5564          535.1154       
  2394    52.8412    1228(35)          1207.2681          535.0356       
  2395    52.8611    1194(35)          1202.9044          534.9559       
  2396    52.8811    1194(35)          1192.9375          534.8761       
  2397    52.9011    1132(34)          1180.2229          534.7963       
  2398    52.9212    1140(34)          1165.2881          534.7166       
  2399    52.9412    1192(35)          1150.3140          534.6368       
  2400    52.9612    1113(33)          1139.6895          534.5571       
  2401    52.9812    1159(34)          1136.2334          534.4774       
  2402    53.0012    1163(34)          1140.2682          534.3976       
  2403    53.0211    1172(34)          1152.4254          534.3179       
  2404    53.0411    1176(34)          1172.8405          534.2381       
  2405    53.0611    1233(35)          1199.2620          534.1583       
  2406    53.0812    1217(35)          1229.2582          534.0786       
  2407    53.1012    1292(36)          1261.8896          533.9988       
  2408    53.1212    1297(36)          1295.2371          533.9191       
  2409    53.1412    1311(36)          1323.0039          533.8394       
  2410    53.1612    1275(36)          1336.4862          533.7596       
  2411    53.1812    1282(36)          1333.5359          533.6798       
  2412    53.2011    1329(36)          1321.4565          533.6001       
  2413    53.2211    1346(37)          1308.4607          533.5203       
  2414    53.2411    1324(36)          1296.8835          533.4406       
  2415    53.2612    1254(35)          1284.9092          533.3608       
  2416    53.2812    1326(36)          1270.8013          533.2811       
  2417    53.3012    1244(35)          1254.5864          533.2014       
  2418    53.3212    1152(34)          1235.5297          533.1216       
  2419    53.3412    1114(33)          1213.1201          533.0418       
  2420    53.3611    1149(34)          1185.0363          532.9621       
  2421    53.3811    1084(33)          1148.9414          532.8823       
  2422    53.4011    1071(33)          1106.1724          532.8026       
  2423    53.4212    1102(33)          1062.6675          532.7228       
  2424    53.4412    1052(32)          1026.1125          532.6431       
  2425    53.4612    1075(33)           999.9116          532.5633       
  2426    53.4812    1068(33)           982.6462          532.4836       
  2427    53.5012    1005(32)           969.6909          532.4038       
  2428    53.5211    1028(32)           956.2185          532.3241       
  2429    53.5411    963(31)           941.0398          532.2443        
  2430    53.5611    941(31)           926.1627          532.1646        
  2431    53.5812    890(30)           914.2512          532.0848        
  2432    53.6012    943(31)           907.0983          532.0051        
  2433    53.6212    978(31)           905.4840          531.9253        
  2434    53.6412    989(31)           910.5057          531.8456        
  2435    53.6612    933(31)           921.9910          531.7658        
  2436    53.6812    969(31)           939.3480          531.6860        
  2437    53.7011    986(31)           960.9065          531.6063        
  2438    53.7211    1017(32)           982.9907          531.5266       
  2439    53.7411    989(31)          1001.3080          531.4468        
  2440    53.7612    976(31)          1015.8682          531.3671        
  2441    53.7812    964(31)          1031.3479          531.2873        
  2442    53.8012    983(31)          1051.4902          531.2076        
  2443    53.8212    1027(32)          1074.8962          531.1278       
  2444    53.8412    1105(33)          1096.1725          531.0480       
  2445    53.8611    1093(33)          1109.2559          530.9683       
  2446    53.8811    1145(34)          1113.2639          530.8885       
  2447    53.9011    1130(34)          1111.8817          530.8088       
  2448    53.9212    1182(34)          1110.1716          530.7291       
  2449    53.9412    1213(35)          1110.7745          530.6493       
  2450    53.9612    1148(34)          1112.5464          530.5696       
  2451    53.9812    1123(34)          1112.6335          530.4898       
  2452    54.0012    1130(34)          1109.3376          530.4100       
  2453    54.0211    1207(35)          1104.6714          530.3303       
  2454    54.0411    1171(34)          1102.7214          530.2505       
  2455    54.0611    1212(35)          1106.8433          530.1708       
  2456    54.0812    1175(34)          1118.5951          530.0911       
  2457    54.1012    1259(35)          1137.4165          530.0113       
  2458    54.1212    1195(35)          1161.5181          529.9316       
  2459    54.1412    1246(35)          1188.5961          529.8518       
  2460    54.1612    1267(36)          1216.4478          529.7720       
  2461    54.1812    1286(36)          1243.2683          529.6923       
  2462    54.2011    1304(36)          1266.9595          529.6125       
  2463    54.2211    1274(36)          1286.7697          529.5328       
  2464    54.2411    1333(37)          1304.5022          529.4531       
  2465    54.2612    1278(36)          1323.7615          529.3733       
  2466    54.2812    1431(38)          1347.7390          529.2935       
  2467    54.3012    1421(38)          1378.4626          529.2138       
  2468    54.3212    1506(39)          1416.2212          529.1340       
  2469    54.3412    1486(39)          1460.1533          529.0543       
  2470    54.3611    1655(41)          1508.3474          528.9745       
  2471    54.3811    1618(40)          1558.9883          528.8948       
  2472    54.4011    1748(42)          1611.2013          528.8151       
  2473    54.4212    1825(43)          1665.9626          528.7353       
  2474    54.4412    1795(42)          1727.2537          528.6555       
  2475    54.4612    1919(44)          1799.0658          528.5758       
  2476    54.4812    1941(44)          1878.6528          528.4960       
  2477    54.5012    1951(44)          1949.8722          528.4163       
  2478    54.5211    1920(44)          1993.2625          528.3365       
  2479    54.5411    1923(44)          2007.2517          528.2568       
  2480    54.5611    1859(43)          2008.6604          528.1771       
  2481    54.5812    1870(43)          2008.6794          528.0973       
  2482    54.6012    1860(43)          2002.8530          528.0175       
  2483    54.6212    1816(43)          1982.6716          527.9378       
  2484    54.6412    1774(42)          1948.4287          527.8580       
  2485    54.6612    1721(41)          1905.4478          527.7783       
  2486    54.6812    1679(41)          1859.7034          527.6985       
  2487    54.7011    1578(40)          1819.9189          527.6188       
  2488    54.7211    1614(40)          1789.5085          527.5391       
  2489    54.7411    1487(39)          1761.5151          527.4593       
  2490    54.7612    1524(39)          1725.8127          527.3795       
  2491    54.7812    1513(39)          1679.9734          527.2998       
  2492    54.8012    1449(38)          1630.2236          527.2200       
  2493    54.8212    1455(38)          1583.4493          527.1403       
  2494    54.8412    1395(37)          1542.5043          527.0605       
  2495    54.8611    1408(38)          1506.4336          526.9808       
  2496    54.8811    1357(37)          1472.6958          526.9011       
  2497    54.9011    1382(37)          1439.0920          526.8213       
  2498    54.9212    1338(37)          1404.8550          526.7415       
  2499    54.9412    1297(36)          1370.2092          526.6618       
  2500    54.9612    1348(37)          1336.0027          526.5820       
  2501    54.9812    1275(36)          1303.4053          526.5023       
  2502    55.0012    1346(37)          1273.7212          526.4225       
  2503    55.0211    1358(37)          1248.3396          526.3428       
  2504    55.0411    1326(36)          1228.0403          526.2630       
  2505    55.0611    1300(36)          1211.8877          526.1833       
  2506    55.0812    1196(35)          1195.9155          526.1035       
  2507    55.1012    1198(35)          1173.7010          526.0237       
  2508    55.1212    1146(34)          1141.6818          525.9440       
  2509    55.1412    1087(33)          1103.2173          525.8643       
  2510    55.1612    1103(33)          1064.4336          525.7845       
  2511    55.1812    1039(32)          1029.9648          525.7048       
  2512    55.2011    1013(32)          1001.6326          525.6250       
  2513    55.2211    995(32)           978.3157          525.5453        
  2514    55.2411    929(30)           957.1723          525.4655        
  2515    55.2612    929(30)           934.8926          525.3857        
  2516    55.2812    862(29)           911.0529          525.3060        
  2517    55.3012    952(31)           887.7672          525.2263        
  2518    55.3212    863(29)           867.0881          525.1465        
  2519    55.3412    867(29)           850.1758          525.0668        
  2520    55.3611    856(29)           837.5811          524.9870        
  2521    55.3811    829(29)           829.3427          524.9073        
  2522    55.4011    846(29)           824.4971          524.8275        
  2523    55.4212    780(28)           821.9065          524.7477        
  2524    55.4412    820(29)           820.1854          524.6680        
  2525    55.4612    767(28)           819.2023          524.5883        
  2526    55.4812    840(29)           818.7179          524.5085        
  2527    55.5012    824(29)           818.0967          524.4288        
  2528    55.5211    790(28)           816.5609          524.3490        
  2529    55.5411    790(28)           813.5643          524.2693        
  2530    55.5611    806(28)           808.7361          524.1895        
  2531    55.5812    841(29)           801.9104          524.1097        
  2532    55.6012    772(28)           791.9844          524.0300        
  2533    55.6212    782(28)           779.7701          523.9503        
  2534    55.6412    797(28)           765.2799          523.8705        
  2535    55.6612    749(27)           749.7135          523.7908        
  2536    55.6812    693(26)           734.1760          523.7110        
  2537    55.7011    699(26)           719.5334          523.6313        
  2538    55.7211    742(27)           706.0699          523.5515        
  2539    55.7411    721(27)           693.7395          523.4717        
  2540    55.7612    723(27)           682.3019          523.3920        
  2541    55.7812    672(26)           670.9877          523.3123        
  2542    55.8012    652(26)           659.9437          523.2325        
  2543    55.8212    724(27)           649.5732          523.1528        
  2544    55.8412    642(25)           640.6526          523.0730        
  2545    55.8611    636(25)           633.5587          522.9932        
  2546    55.8811    650(25)           628.2857          522.9135        
  2547    55.9011    657(26)           625.0837          522.8337        
  2548    55.9212    681(26)           623.4868          522.7289        
  2549    55.9412    693(26)           623.3115          522.5486        
  2550    55.9612    662(26)           624.0782          522.3683        
  2551    55.9812    657(26)           625.7329          522.1880        
  2552    56.0012    629(25)           628.1319          522.0078        
  2553    56.0211    627(25)           631.3011          521.8275        
  2554    56.0411    716(27)           635.3337          521.6472        
  2555    56.0611    728(27)           640.6882          521.4669        
  2556    56.0812    721(27)           648.0154          521.2866        
  2557    56.1012    759(28)           658.0608          521.1063        
  2558    56.1212    765(28)           671.2852          520.9260        
  2559    56.1412    737(27)           688.0073          520.7458        
  2560    56.1612    710(27)           708.0025          520.5655        
  2561    56.1811    799(28)           729.4901          520.3853        
  2562    56.2011    755(27)           747.8293          520.2050        
  2563    56.2211    765(28)           757.1178          520.0247        
  2564    56.2411    813(29)           755.3666          519.8444        
  2565    56.2612    794(28)           747.1938          519.6641        
  2566    56.2812    738(27)           739.2097          519.4838        
  2567    56.3012    760(28)           735.5984          519.3035        
  2568    56.3212    831(29)           737.4097          519.1232        
  2569    56.3412    737(27)           743.0410          518.9429        
  2570    56.3611    683(26)           748.9344          518.7627        
  2571    56.3811    765(28)           751.8885          518.5824        
  2572    56.4011    769(28)           751.7665          518.4021        
  2573    56.4212    756(27)           751.3190          518.2218        
  2574    56.4412    750(27)           753.5118          518.0416        
  2575    56.4612    742(27)           759.9901          517.8613        
  2576    56.4812    831(29)           770.8692          517.6810        
  2577    56.5012    797(28)           785.2336          517.5007        
  2578    56.5211    797(28)           801.7549          517.3204        
  2579    56.5411    824(29)           819.0072          517.1401        
  2580    56.5611    826(29)           836.4286          516.9598        
  2581    56.5812    876(30)           854.6683          516.7796        
  2582    56.6012    853(29)           874.0532          516.5993        
  2583    56.6212    883(30)           893.0564          516.4190        
  2584    56.6412    935(31)           909.0660          516.2387        
  2585    56.6612    906(30)           920.3458          516.0584        
  2586    56.6811    861(29)           926.6293          515.8782        
  2587    56.7011    950(31)           928.3801          515.6979        
  2588    56.7211    841(29)           927.2780          515.5176        
  2589    56.7411    926(30)           925.6794          515.3373        
  2590    56.7612    893(30)           925.1747          515.1570        
  2591    56.7812    898(30)           925.4805          514.9767        
  2592    56.8012    874(30)           925.5519          514.7964        
  2593    56.8212    879(30)           924.9751          514.6161        
  2594    56.8412    870(29)           923.8912          514.4359        
  2595    56.8611    884(30)           922.7547          514.2556        
  2596    56.8811    881(30)           921.6927          514.0753        
  2597    56.9011    841(29)           920.2670          513.8951        
  2598    56.9212    827(29)           915.8408          513.7148        
  2599    56.9412    872(30)           904.1461          513.5345        
  2600    56.9612    816(29)           884.6777          513.3542        
  2601    56.9812    791(28)           861.6235          513.1739        
  2602    57.0012    828(29)           839.8561          512.9937        
  2603    57.0211    764(28)           822.2639          512.8134        
  2604    57.0411    766(28)           809.8807          512.6331        
  2605    57.0611    827(29)           802.4504          512.4528        
  2606    57.0812    780(28)           797.7749          512.2725        
  2607    57.1012    810(28)           793.4725          512.0922        
  2608    57.1212    768(28)           789.2233          511.9120        
  2609    57.1412    801(28)           787.6650          511.7317        
  2610    57.1612    825(29)           789.7610          511.5514        
  2611    57.1811    766(28)           794.9597          511.3711        
  2612    57.2011    825(29)           801.2915          511.1908        
  2613    57.2211    806(28)           807.8533          511.0106        
  2614    57.2411    763(28)           814.7571          510.8303        
  2615    57.2612    800(28)           822.7950          510.6500        
  2616    57.2812    790(28)           832.5750          510.4697        
  2617    57.3012    782(28)           843.0648          510.2894        
  2618    57.3212    802(28)           852.4958          510.1091        
  2619    57.3412    850(29)           858.3946          509.9288        
  2620    57.3611    773(28)           857.9767          509.7486        
  2621    57.3811    850(29)           850.8807          509.5683        
  2622    57.4011    825(29)           839.3951          509.3880        
  2623    57.4212    796(28)           827.3595          509.2077        
  2624    57.4412    790(28)           817.1321          509.0274        
  2625    57.4612    774(28)           808.6789          508.8471        
  2626    57.4812    795(28)           799.9130          508.6669        
  2627    57.5012    782(28)           789.3850          508.4866        
  2628    57.5211    780(28)           776.6194          508.3063        
  2629    57.5411    738(27)           763.0510          508.1260        
  2630    57.5611    805(28)           750.4829          507.9457        
  2631    57.5812    771(28)           740.9796          507.7655        
  2632    57.6012    814(29)           735.8824          507.5852        
  2633    57.6212    773(28)           735.5884          507.4049        
  2634    57.6412    816(29)           739.7625          507.2246        
  2635    57.6612    823(29)           747.8513          507.0443        
  2636    57.6811    762(28)           759.9993          506.8641        
  2637    57.7011    759(28)           776.3864          506.6838        
  2638    57.7211    792(28)           795.2107          506.5035        
  2639    57.7411    832(29)           812.2706          506.3232        
  2640    57.7612    796(28)           822.1718          506.1429        
  2641    57.7812    826(29)           822.9833          505.9626        
  2642    57.8012    811(28)           817.8602          505.7823        
  2643    57.8212    788(28)           811.7791          505.6021        
  2644    57.8412    788(28)           808.6739          505.4218        
  2645    57.8611    867(29)           810.1667          505.2415        
  2646    57.8811    881(30)           815.3807          505.0612        
  2647    57.9011    864(29)           821.2936          504.8810        
  2648    57.9212    838(29)           825.0260          504.7007        
  2649    57.9412    876(30)           826.2900          504.5204        
  2650    57.9612    833(29)           827.4607          504.3401        
  2651    57.9812    879(30)           831.0189          504.1598        
  2652    58.0012    790(28)           837.0342          503.9795        
  2653    58.0211    882(30)           843.3161          503.7993        
  2654    58.0411    862(29)           847.7885          503.6190        
  2655    58.0611    847(29)           850.1237          503.4387        
  2656    58.0812    853(29)           849.4498          503.2584        
  2657    58.1012    793(28)           843.5047          503.0781        
  2658    58.1212    845(29)           831.4782          502.8978        
  2659    58.1412    750(27)           815.8020          502.7176        
  2660    58.1612    776(28)           798.7850          502.5373        
  2661    58.1811    742(27)           781.4757          502.3570        
  2662    58.2011    804(28)           764.9448          502.1767        
  2663    58.2211    762(28)           750.5659          501.9964        
  2664    58.2411    743(27)           738.3234          501.8162        
  2665    58.2612    790(28)           727.1210          501.6359        
  2666    58.2812    709(27)           716.2687          501.4556        
  2667    58.3012    723(27)           706.7473          501.2753        
  2668    58.3212    745(27)           699.9648          501.0950        
  2669    58.3412    678(26)           696.7856          500.9147        
  2670    58.3611    672(26)           697.3709          500.7345        
  2671    58.3811    675(26)           701.2571          500.5542        
  2672    58.4011    678(26)           707.4827          500.3739        
  2673    58.4212    707(27)           715.5038          500.1936        
  2674    58.4412    697(26)           724.5491          500.0133        
  2675    58.4612    689(26)           733.0938          499.8330        
  2676    58.4812    709(27)           739.4942          499.6528        
  2677    58.5012    602(25)           743.7430          499.4725        
  2678    58.5211    667(26)           747.5853          499.2922        
  2679    58.5411    691(26)           752.1971          499.1119        
  2680    58.5611    653(26)           756.7965          498.9316        
  2681    58.5812    654(26)           759.7210          498.7514        
  2682    58.6012    724(27)           759.8441          498.5711        
  2683    58.6212    718(27)           756.0546          498.3908        
  2684    58.6412    644(25)           747.5482          498.2105        
  2685    58.6612    661(26)           735.5298          498.0302        
  2686    58.6811    645(25)           723.2496          497.8500        
  2687    58.7011    675(26)           713.0986          497.6697        
  2688    58.7211    692(26)           705.2693          497.4894        
  2689    58.7411    631(25)           698.5382          497.3091        
  2690    58.7612    638(25)           691.8474          497.1288        
  2691    58.7812    614(25)           685.1720          496.9485        
  2692    58.8012    633(25)           678.4817          496.7682        
  2693    58.8212    621(25)           672.4894          496.5880        
  2694    58.8412    626(25)           667.7063          496.4077        
  2695    58.8611    674(26)           664.4792          496.2274        
  2696    58.8811    632(25)           662.2440          496.0471        
  2697    58.9011    637(25)           660.5343          495.8669        
  2698    58.9212    622(25)           659.6499          495.6866        
  2699    58.9412    688(26)           660.3342          495.5063        
  2700    58.9612    665(26)           663.2627          495.3260        
  2701    58.9812    656(26)           668.4655          495.1457        
  2702    59.0012    679(26)           675.7582          494.9654        
  2703    59.0211    677(26)           684.5711          494.7852        
  2704    59.0411    688(26)           694.1507          494.6049        
  2705    59.0611    758(28)           704.0332          494.4246        
  2706    59.0812    737(27)           713.9209          494.2443        
  2707    59.1012    747(27)           723.4401          494.0640        
  2708    59.1212    749(27)           732.1422          493.8837        
  2709    59.1412    813(29)           739.5188          493.7035        
  2710    59.1612    780(28)           745.1150          493.5232        
  2711    59.1811    737(27)           748.7479          493.3429        
  2712    59.2011    777(28)           750.4957          493.1626        
  2713    59.2211    765(28)           751.0815          492.9823        
  2714    59.2411    750(27)           750.6167          492.8021        
  2715    59.2612    775(28)           749.0179          492.6218        
  2716    59.2812    745(27)           746.0694          492.4415        
  2717    59.3012    765(28)           741.6301          492.2612        
  2718    59.3212    783(28)           735.7506          492.0809        
  2719    59.3412    733(27)           728.1293          491.9006        
  2720    59.3611    758(28)           719.3320          491.7204        
  2721    59.3811    716(27)           710.2836          491.5401        
  2722    59.4011    678(26)           702.3930          491.3598        
  2723    59.4212    651(26)           696.5969          491.1795        
  2724    59.4412    664(26)           693.6287          490.9992        
  2725    59.4612    693(26)           693.8009          490.8189        
  2726    59.4812    689(26)           696.8268          490.6386        
  2727    59.5012    739(27)           700.9035          490.4584        
  2728    59.5211    693(26)           702.6880          490.2781        
  2729    59.5411    697(26)           699.2426          490.0978        
  2730    59.5611    647(25)           690.2780          489.9175        
  2731    59.5812    688(26)           678.7728          489.7372        
  2732    59.6012    726(27)           668.8452          489.5570        
  2733    59.6212    705(27)           662.9377          489.3767        
  2734    59.6412    718(27)           662.0167          489.1964        
  2735    59.6612    696(26)           665.6740          489.0161        
  2736    59.6811    750(27)           672.1963          488.8358        
  2737    59.7011    663(26)           679.6030          488.6556        
  2738    59.7211    744(27)           686.8416          488.4753        
  2739    59.7411    695(26)           694.4048          488.2950        
  2740    59.7612    741(27)           703.3715          488.1147        
  2741    59.7812    753(27)           713.9652          487.9344        
  2742    59.8012    773(28)           725.7544          487.7542        
  2743    59.8212    801(28)           738.0294          487.5739        
  2744    59.8412    851(29)           750.2180          487.3936        
  2745    59.8611    853(29)           761.7707          487.2133        
  2746    59.8811    836(29)           772.6429          487.0330        
  2747    59.9011    789(28)           782.7303          486.8528        
  2748    59.9212    839(29)           791.6338          486.6725        
  2749    59.9412    873(30)           798.4635          486.4922        
  2750    59.9612    815(29)           802.1286          486.3119        
  2751    59.9812    810(28)           802.4507          486.1316        
  2752    60.0012    825(29)           800.6545          485.9513        
  2753    60.0211    868(29)           798.8401          485.7711        
  2754    60.0411    753(27)           798.5862          485.5908        
  2755    60.0611    782(28)           800.0514          485.4105        
  2756    60.0812    816(29)           801.2771          485.2302        
  2757    60.1012    747(27)           799.0038          485.0499        
  2758    60.1212    813(29)           791.8016          484.8696        
  2759    60.1412    749(27)           781.8054          484.6893        
  2760    60.1612    743(27)           772.6994          484.5091        
  2761    60.1811    757(28)           766.6482          484.3288        
  2762    60.2011    722(27)           762.7944          484.1485        
  2763    60.2211    706(27)           757.4988          483.9682        
  2764    60.2411    696(26)           747.3159          483.7879        
  2765    60.2612    659(26)           731.7338          483.6077        
  2766    60.2812    685(26)           713.1637          483.4274        
  2767    60.3012    657(26)           695.2219          483.2471        
  2768    60.3212    665(26)           681.0386          483.0668        
  2769    60.3412    673(26)           672.0006          482.8865        
  2770    60.3611    658(26)           667.6782          482.7063        
  2771    60.3811    630(25)           666.0797          482.5260        
  2772    60.4011    663(26)           665.0280          482.3457        
  2773    60.4212    640(25)           663.5493          482.1654        
  2774    60.4412    622(25)           661.7009          481.9851        
  2775    60.4612    652(26)           659.4002          481.8048        
  2776    60.4812    576(24)           655.4851          481.6245        
  2777    60.5012    650(25)           648.8200          481.4442        
  2778    60.5211    653(26)           640.0057          481.2640        
  2779    60.5411    649(25)           631.2883          481.0837        
  2780    60.5611    622(25)           624.6920          480.9034        
  2781    60.5812    631(25)           621.1257          480.7231        
  2782    60.6012    612(25)           620.3438          480.5429        
  2783    60.6212    611(25)           621.5735          480.3626        
  2784    60.6412    665(26)           623.5856          480.1823        
  2785    60.6612    618(25)           625.2148          480.0020        
  2786    60.6811    628(25)           626.1873          479.8217        
  2787    60.7011    638(25)           627.3219          479.6415        
  2788    60.7211    688(26)           629.9382          479.4612        
  2789    60.7411    686(26)           634.9193          479.2809        
  2790    60.7612    668(26)           642.8199          479.1006        
  2791    60.7812    706(27)           653.8118          478.9203        
  2792    60.8012    705(27)           667.5468          478.7400        
  2793    60.8212    643(25)           682.2776          478.5598        
  2794    60.8412    691(26)           694.9795          478.3795        
  2795    60.8611    704(27)           703.1104          478.1992        
  2796    60.8811    684(26)           706.7175          478.0189        
  2797    60.9011    684(26)           708.0737          477.8386        
  2798    60.9212    716(27)           710.1359          477.6584        
  2799    60.9412    719(27)           715.2539          477.4781        
  2800    60.9612    721(27)           724.6419          477.2978        
  2801    60.9812    723(27)           737.4845          477.1175        
  2802    61.0012    702(26)           750.5505          476.9372        
  2803    61.0211    730(27)           759.1194          476.7570        
  2804    61.0411    727(27)           760.1151          476.5767        
  2805    61.0611    740(27)           754.7999          476.3964        
  2806    61.0812    702(26)           747.1034          476.2161        
  2807    61.1012    706(27)           740.3840          476.0358        
  2808    61.1212    733(27)           736.5342          475.8555        
  2809    61.1412    788(28)           735.9452          475.6752        
  2810    61.1612    752(27)           737.6772          475.4950        
  2811    61.1811    756(27)           739.7359          475.3147        
  2812    61.2011    715(27)           740.1329          475.1344        
  2813    61.2211    752(27)           738.7594          474.9541        
  2814    61.2411    711(27)           737.7793          474.7738        
  2815    61.2612    746(27)           739.6378          474.5936        
  2816    61.2812    769(28)           746.2627          474.4133        
  2817    61.3012    807(28)           758.1990          474.2330        
  2818    61.3212    767(28)           774.3491          474.0527        
  2819    61.3412    811(28)           791.3434          473.8724        
  2820    61.3611    732(27)           802.6988          473.6922        
  2821    61.3811    840(29)           802.6678          473.5119        
  2822    61.4011    759(28)           791.2440          473.3316        
  2823    61.4212    756(27)           774.1096          473.1513        
  2824    61.4412    756(27)           757.8314          472.9710        
  2825    61.4612    775(28)           746.8469          472.7907        
  2826    61.4812    731(27)           743.1844          472.6104        
  2827    61.5012    722(27)           746.5009          472.4301        
  2828    61.5211    717(27)           754.2039          472.2499        
  2829    61.5411    759(28)           762.2426          472.0696        
  2830    61.5611    764(28)           768.0540          471.8893        
  2831    61.5812    758(28)           772.0397          471.7090        
  2832    61.6012    768(28)           775.8730          471.5287        
  2833    61.6212    729(27)           780.3510          471.3485        
  2834    61.6412    735(27)           785.0221          471.1682        
  2835    61.6612    774(28)           788.4500          470.9879        
  2836    61.6811    742(27)           789.1003          470.8076        
  2837    61.7011    747(27)           786.3394          470.6273        
  2838    61.7211    738(27)           780.4337          470.4471        
  2839    61.7411    693(26)           772.3779          470.2668        
  2840    61.7612    712(27)           763.4167          470.0865        
  2841    61.7812    708(27)           754.4695          469.9062        
  2842    61.8012    718(27)           745.8993          469.7259        
  2843    61.8212    710(27)           737.5723          469.5457        
  2844    61.8412    697(26)           729.1541          469.3654        
  2845    61.8611    658(26)           720.5208          469.1851        
  2846    61.8811    705(27)           711.7782          469.0048        
  2847    61.9011    646(25)           703.1627          468.8245        
  2848    61.9212    630(25)           694.0153          468.6443        
  2849    61.9412    606(25)           683.5707          468.4640        
  2850    61.9612    629(25)           671.6797          468.2837        
  2851    61.9812    630(25)           659.0653          468.1034        
  2852    62.0012    673(26)           646.6061          467.9231        
  2853    62.0211    600(24)           635.4300          467.7429        
  2854    62.0411    655(26)           626.4733          467.5626        
  2855    62.0611    669(26)           620.0137          467.3823        
  2856    62.0812    613(25)           615.1572          467.2020        
  2857    62.1012    627(25)           610.6814          467.0217        
  2858    62.1212    596(24)           605.9908          466.8414        
  2859    62.1412    605(25)           601.2706          466.6611        
  2860    62.1612    610(25)           596.9913          466.4808        
  2861    62.1811    619(25)           593.4763          466.3006        
  2862    62.2011    593(24)           590.9666          466.1203        
  2863    62.2211    595(24)           589.4308          465.9400        
  2864    62.2411    577(24)           588.4620          465.7597        
  2865    62.2612    612(25)           587.5755          465.5794        
  2866    62.2812    614(25)           586.9276          465.3992        
  2867    62.3012    604(25)           587.1057          465.2189        
  2868    62.3212    673(26)           588.8403          465.0386        
  2869    62.3412    643(25)           592.6675          464.8583        
  2870    62.3611    615(25)           598.6858          464.6780        
  2871    62.3811    614(25)           606.5398          464.4978        
  2872    62.4011    631(25)           615.1464          464.3175        
  2873    62.4212    678(26)           622.9486          464.1372        
  2874    62.4412    631(25)           628.5864          463.9569        
  2875    62.4612    602(25)           631.7456          463.7766        
  2876    62.4812    654(26)           632.7491          463.5963        
  2877    62.5012    657(26)           631.8759          463.4160        
  2878    62.5211    644(25)           629.6492          463.2358        
  2879    62.5411    617(25)           627.2776          463.0555        
  2880    62.5611    590(24)           625.5389          462.8752        
  2881    62.5812    640(25)           624.3186          462.6949        
  2882    62.6012    596(24)           622.7878          462.5146        
  2883    62.6212    598(24)           620.5520          462.3344        
  2884    62.6412    614(25)           617.8810          462.1541        
  2885    62.6612    553(24)           614.8561          461.9738        
  2886    62.6811    609(25)           611.0534          461.7935        
  2887    62.7011    618(25)           606.6177          461.6133        
  2888    62.7211    579(24)           602.3470          461.4330        
  2889    62.7411    599(24)           599.3535          461.2527        
  2890    62.7612    588(24)           598.1258          461.0724        
  2891    62.7812    610(25)           598.7176          460.8921        
  2892    62.8012    569(24)           601.0656          460.7118        
  2893    62.8212    593(24)           604.5209          460.5315        
  2894    62.8412    592(24)           607.9297          460.3513        
  2895    62.8611    572(24)           609.7709          460.1710        
  2896    62.8811    626(25)           609.0487          459.9907        
  2897    62.9011    626(25)           606.3536          459.8104        
  2898    62.9212    631(25)           603.1570          459.6301        
  2899    62.9412    592(24)           600.7689          459.4499        
  2900    62.9612    640(25)           599.9138          459.2696        
  2901    62.9812    623(25)           600.8683          459.0893        
  2902    63.0012    595(24)           603.3291          458.9090        
  2903    63.0211    658(26)           606.7277          458.7287        
  2904    63.0411    581(24)           610.2587          458.5485        
  2905    63.0611    601(25)           613.4976          458.3682        
  2906    63.0812    603(25)           616.5044          458.1879        
  2907    63.1012    615(25)           619.2169          458.0076        
  2908    63.1212    587(24)           621.1849          457.8273        
  2909    63.1412    615(25)           622.1938          457.6470        
  2910    63.1612    573(24)           622.9536          457.4667        
  2911    63.1811    649(25)           624.3757          457.2865        
  2912    63.2011    593(24)           626.6400          457.1062        
  2913    63.2211    610(25)           628.7880          456.9259        
  2914    63.2411    657(26)           629.7635          456.7456        
  2915    63.2612    647(25)           629.3458          456.5653        
  2916    63.2812    611(25)           627.4152          456.3851        
  2917    63.3012    632(25)           623.7648          456.2048        
  2918    63.3212    608(25)           618.6385          456.0245        
  2919    63.3411    530(23)           613.0467          455.8442        
  2920    63.3611    588(24)           607.8433          455.6639        
  2921    63.3811    591(24)           603.2439          455.4837        
  2922    63.4011    557(24)           598.8387          455.3034        
  2923    63.4212    645(25)           594.4294          455.1231        
  2924    63.4412    587(24)           590.2223          454.9428        
  2925    63.4612    571(24)           586.5366          454.7625        
  2926    63.4812    637(25)           583.6563          454.5822        
  2927    63.5012    592(24)           581.7399          454.4019        
  2928    63.5211    580(24)           580.9496          454.2217        
  2929    63.5411    544(23)           581.3013          454.0414        
  2930    63.5611    603(25)           582.6998          453.8611        
  2931    63.5812    565(24)           584.9125          453.6808        
  2932    63.6012    609(25)           587.0010          453.5005        
  2933    63.6212    607(25)           587.8182          453.3203        
  2934    63.6412    556(24)           586.9659          453.1400        
  2935    63.6612    607(25)           585.5292          452.9597        
  2936    63.6811    595(24)           585.1079          452.7794        
  2937    63.7011    649(25)           586.9658          452.5992        
  2938    63.7211    598(24)           591.7438          452.4189        
  2939    63.7411    619(25)           599.6608          452.2386        
  2940    63.7612    621(25)           610.6372          452.0583        
  2941    63.7812    671(26)           624.1019          451.8780        
  2942    63.8012    695(26)           639.0968          451.6977        
  2943    63.8212    691(26)           654.3837          451.5174        
  2944    63.8411    704(27)           668.1796          451.3372        
  2945    63.8611    647(25)           678.3885          451.1569        
  2946    63.8811    661(26)           683.9208          450.9766        
  2947    63.9011    666(26)           685.7081          450.7963        
  2948    63.9212    675(26)           685.7062          450.6160        
  2949    63.9412    699(26)           685.5311          450.4358        
  2950    63.9612    682(26)           685.9094          450.2555        
  2951    63.9812    658(26)           687.0453          450.0752        
  2952    64.0011    659(26)           688.6207          449.8949        
  2953    64.0211    685(26)           689.1875          449.7146        
  2954    64.0411    645(25)           686.6993          449.5344        
  2955    64.0611    671(26)           680.0556          449.3540        
  2956    64.0811    649(25)           670.2736          449.1738        
  2957    64.1011    650(25)           659.4125          448.9935        
  2958    64.1211    633(25)           649.0474          448.8132        
  2959    64.1411    654(26)           639.7423          448.6330        
  2960    64.1611    630(25)           631.8649          448.4526        
  2961    64.1811    601(25)           625.3310          448.2724        
  2962    64.2011    646(25)           619.9958          448.0921        
  2963    64.2211    633(25)           615.6981          447.9118        
  2964    64.2411    651(26)           612.7169          447.7315        
  2965    64.2611    665(26)           611.8915          447.5512        
  2966    64.2811    633(25)           614.2027          447.3710        
  2967    64.3011    637(25)           620.2338          447.1907        
  2968    64.3211    638(25)           629.6622          447.0104        
  2969    64.3411    669(26)           640.9617          446.8301        
  2970    64.3611    639(25)           651.0747          446.6498        
  2971    64.3811    644(25)           656.9647          446.4695        
  2972    64.4011    668(26)           658.1418          446.2893        
  2973    64.4212    615(25)           656.9940          446.1089        
  2974    64.4411    652(26)           656.0565          445.9287        
  2975    64.4611    707(27)           656.5557          445.7484        
  2976    64.4811    669(26)           659.0876          445.5681        
  2977    64.5011    698(26)           664.2193          445.3879        
  2978    64.5211    709(27)           671.8186          445.2076        
  2979    64.5411    631(25)           680.2764          445.0273        
  2980    64.5611    690(26)           686.8309          444.8470        
  2981    64.5811    722(27)           689.2258          444.6667        
  2982    64.6011    698(26)           687.1659          444.4865        
  2983    64.6211    638(25)           682.2779          444.3062        
  2984    64.6411    715(27)           676.6990          444.1259        
  2985    64.6611    725(27)           672.1102          443.9456        
  2986    64.6811    644(25)           669.6179          443.7653        
  2987    64.7011    673(26)           669.6339          443.5850        
  2988    64.7211    706(27)           671.9030          443.4048        
  2989    64.7411    679(26)           675.8756          443.2244        
  2990    64.7611    686(26)           680.7454          443.0442        
  2991    64.7811    684(26)           685.5870          442.8639        
  2992    64.8011    715(27)           690.2772          442.6836        
  2993    64.8211    688(26)           694.9932          442.5034        
  2994    64.8411    727(27)           699.7330          442.3230        
  2995    64.8611    665(26)           703.8630          442.1428        
  2996    64.8811    700(26)           706.6409          441.9625        
  2997    64.9011    666(26)           707.5419          441.7822        
  2998    64.9212    690(26)           706.7964          441.6019        
  2999    64.9411    648(25)           704.9270          441.4216        
  3000    64.9611    679(26)           702.6057          441.2414        
  3001    64.9811    685(26)           700.3763          441.0611        
  3002    65.0011    658(26)           698.5032          440.8808        
  3003    65.0211    620(25)           697.0188          440.7005        
  3004    65.0411    700(26)           695.6240          440.5202        
  3005    65.0611    700(26)           693.9888          440.3399        
  3006    65.0811    658(26)           691.9524          440.1597        
  3007    65.1011    670(26)           689.6412          439.9794        
  3008    65.1211    644(25)           687.0807          439.7991        
  3009    65.1411    677(26)           684.2040          439.6188        
  3010    65.1611    734(27)           680.8066          439.4385        
  3011    65.1811    653(26)           676.6976          439.2583        
  3012    65.2011    657(26)           672.0245          439.0779        
  3013    65.2211    656(26)           667.4007          438.8977        
  3014    65.2411    612(25)           663.5897          438.7174        
  3015    65.2611    685(26)           661.0106          438.5371        
  3016    65.2811    623(25)           659.6789          438.3569        
  3017    65.3011    638(25)           659.0522          438.1765        
  3018    65.3211    696(26)           658.6188          437.9963        
  3019    65.3411    664(26)           658.2421          437.8160        
  3020    65.3611    668(26)           658.1395          437.6357        
  3021    65.3811    674(26)           658.8338          437.4554        
  3022    65.4011    658(26)           660.6987          437.2751        
  3023    65.4212    659(26)           663.8470          437.0948        
  3024    65.4411    667(26)           667.8112          436.9146        
  3025    65.4611    677(26)           671.8880          436.7343        
  3026    65.4811    655(26)           675.3445          436.5540        
  3027    65.5011    728(27)           677.8771          436.3738        
  3028    65.5211    636(25)           679.7800          436.1935        
  3029    65.5411    715(27)           681.6098          436.0132        
  3030    65.5611    692(26)           683.7306          435.8329        
  3031    65.5811    702(26)           686.5707          435.6526        
  3032    65.6011    716(27)           690.4824          435.4724        
  3033    65.6211    652(26)           695.5530          435.2921        
  3034    65.6411    716(27)           701.0485          435.1118        
  3035    65.6611    656(26)           705.0761          434.9315        
  3036    65.6811    649(25)           704.3340          434.7512        
  3037    65.7011    663(26)           696.2521          434.5709        
  3038    65.7211    638(25)           681.3465          434.3907        
  3039    65.7411    640(25)           662.8492          434.2103        
  3040    65.7611    591(24)           644.3755          434.0301        
  3041    65.7811    586(24)           628.4764          433.8498        
  3042    65.8011    643(25)           616.3051          433.6695        
  3043    65.8211    598(24)           607.9741          433.4893        
  3044    65.8411    604(25)           602.3179          433.3089        
  3045    65.8611    571(24)           597.1376          433.1287        
  3046    65.8811    596(24)           590.2062          432.9484        
  3047    65.9011    569(24)           580.9329          432.7681        
  3048    65.9212    562(24)           570.6169          432.5878        
  3049    65.9411    564(24)           561.0298          432.4075        
  3050    65.9611    555(24)           553.2646          432.2273        
  3051    65.9811    550(23)           547.5493          432.0470        
  3052    66.0011    559(24)           543.7354          431.8667        
  3053    66.0211    577(24)           541.7901          431.6864        
  3054    66.0411    552(23)           541.7371          431.5061        
  3055    66.0611    539(23)           543.2347          431.3258        
  3056    66.0811    537(23)           545.5011          431.1456        
  3057    66.1011    528(23)           547.3765          430.9653        
  3058    66.1211    559(24)           547.9642          430.7850        
  3059    66.1411    526(23)           547.4873          430.6047        
  3060    66.1611    545(23)           546.9457          430.4244        
  3061    66.1811    540(23)           547.3394          430.2442        
  3062    66.2011    560(24)           549.4606          430.0638        
  3063    66.2211    587(24)           553.8313          429.8836        
  3064    66.2411    625(25)           560.5819          429.7033        
  3065    66.2611    544(23)           569.3177          429.5230        
  3066    66.2811    629(25)           579.0594          429.3428        
  3067    66.3011    614(25)           588.7068          429.1624        
  3068    66.3211    623(25)           597.5829          428.9822        
  3069    66.3411    595(24)           605.6046          428.8019        
  3070    66.3611    607(25)           612.8429          428.6216        
  3071    66.3811    606(25)           618.8993          428.4413        
  3072    66.4011    580(24)           622.9490          428.2610        
  3073    66.4212    620(25)           624.6982          428.0807        
  3074    66.4411    627(25)           624.9658          427.9005        
  3075    66.4611    621(25)           625.0200          427.7202        
  3076    66.4811    604(25)           625.7689          427.5399        
  3077    66.5011    635(25)           627.2961          427.3596        
  3078    66.5211    634(25)           629.0430          427.1794        
  3079    66.5411    610(25)           630.7336          426.9991        
  3080    66.5611    671(26)           631.8436          426.8188        
  3081    66.5811    700(26)           632.0781          426.6385        
  3082    66.6011    632(25)           631.4456          426.4583        
  3083    66.6211    626(25)           630.5322          426.2780        
  3084    66.6411    653(26)           630.2493          426.0977        
  3085    66.6611    622(25)           631.2302          425.9174        
  3086    66.6811    639(25)           633.0394          425.7371        
  3087    66.7011    629(25)           633.9329          425.5568        
  3088    66.7211    626(25)           631.9886          425.3766        
  3089    66.7411    640(25)           626.2973          425.1962        
  3090    66.7611    643(25)           618.2094          425.0160        
  3091    66.7811    633(25)           609.7083          424.8357        
  3092    66.8011    655(26)           602.3953          424.6554        
  3093    66.8211    610(25)           597.0790          424.4752        
  3094    66.8411    673(26)           593.9941          424.2948        
  3095    66.8611    655(26)           592.9282          424.1146        
  3096    66.8811    669(26)           593.1927          423.9343        
  3097    66.9011    674(26)           593.7622          423.7540        
  3098    66.9211    672(26)           594.1216          423.5738        
  3099    66.9411    669(26)           594.5356          423.3934        
  3100    66.9611    663(26)           595.9752          423.2132        
  3101    66.9811    637(25)           599.3076          423.0329        
  3102    67.0011    689(26)           604.9573          422.8526        
  3103    67.0211    677(26)           612.8954          422.6723        
  3104    67.0411    701(26)           622.7036          422.4920        
  3105    67.0611    676(26)           633.5173          422.3117        
  3106    67.0811    708(27)           644.1069          422.1315        
  3107    67.1011    660(26)           653.2840          421.9512        
  3108    67.1211    696(26)           660.3915          421.7709        
  3109    67.1411    653(26)           665.5306          421.5906        
  3110    67.1611    763(28)           669.4468          421.4103        
  3111    67.1811    702(26)           673.4398          421.2301        
  3112    67.2011    677(26)           678.8602          421.0497        
  3113    67.2211    674(26)           686.2007          420.8695        
  3114    67.2411    665(26)           694.3297          420.6892        
  3115    67.2611    686(26)           700.9664          420.5089        
  3116    67.2811    715(27)           704.1478          420.3287        
  3117    67.3011    716(27)           704.2170          420.1483        
  3118    67.3211    729(27)           703.1975          419.9681        
  3119    67.3411    664(26)           702.7552          419.7878        
  3120    67.3611    654(26)           702.8757          419.6075        
  3121    67.3811    669(26)           701.9988          419.4272        
  3122    67.4011    707(27)           698.1760          419.2469        
  3123    67.4211    647(25)           690.7461          419.0667        
  3124    67.4411    702(26)           680.7104          418.8864        
  3125    67.4611    648(25)           669.5525          418.7061        
  3126    67.4811    642(25)           659.0728          418.5258        
  3127    67.5011    693(26)           651.0353          418.3456        
  3128    67.5211    686(26)           646.4945          418.1652        
  3129    67.5411    678(26)           645.1049          417.9850        
  3130    67.5611    667(26)           644.9548          417.8047        
  3131    67.5811    656(26)           643.6611          417.6244        
  3132    67.6011    672(26)           640.2662          417.4442        
  3133    67.6211    666(26)           635.7981          417.2638        
  3134    67.6411    670(26)           632.1644          417.0836        
  3135    67.6611    675(26)           630.8702          416.9033        
  3136    67.6811    702(26)           632.5266          416.7230        
  3137    67.7011    647(25)           636.9459          416.5427        
  3138    67.7211    650(25)           643.2128          416.3624        
  3139    67.7411    683(26)           650.2158          416.1821        
  3140    67.7611    620(25)           657.2072          416.0019        
  3141    67.7811    673(26)           663.5594          415.8216        
  3142    67.8011    603(25)           668.3227          415.6413        
  3143    67.8211    668(26)           670.4852          415.4610        
  3144    67.8411    652(26)           670.3885          415.2807        
  3145    67.8611    628(25)           668.9213          415.1005        
  3146    67.8811    627(25)           666.2401          414.9201        
  3147    67.9011    634(25)           661.4764          414.7399        
  3148    67.9211    662(26)           654.2234          414.5596        
  3149    67.9411    654(26)           645.4801          414.3793        
  3150    67.9611    655(26)           636.7746          414.1991        
  3151    67.9811    640(25)           628.8595          414.0187        
  3152    68.0011    601(25)           621.4783          413.8385        
  3153    68.0211    600(24)           614.3261          413.6582        
  3154    68.0411    622(25)           607.7601          413.4779        
  3155    68.0611    601(25)           602.2068          413.2976        
  3156    68.0811    604(25)           597.6638          413.1173        
  3157    68.1011    585(24)           593.9035          412.9371        
  3158    68.1211    601(25)           591.0690          412.7568        
  3159    68.1411    611(25)           589.6857          412.5765        
  3160    68.1611    657(26)           590.2002          412.3962        
  3161    68.1811    576(24)           592.6202          412.2160        
  3162    68.2011    611(25)           596.2466          412.0356        
  3163    68.2211    631(25)           599.8875          411.8554        
  3164    68.2411    577(24)           602.6908          411.6751        
  3165    68.2611    645(25)           605.1685          411.4948        
  3166    68.2811    586(24)           608.6790          411.3146        
  3167    68.3011    585(24)           613.9186          411.1342        
  3168    68.3211    593(24)           619.9951          410.9540        
  3169    68.3411    618(25)           624.9977          410.7737        
  3170    68.3611    690(26)           627.6755          410.5934        
  3171    68.3811    610(25)           628.3381          410.4131        
  3172    68.4011    630(25)           627.9464          410.2328        
  3173    68.4211    614(25)           627.0690          410.0526        
  3174    68.4411    580(24)           626.1955          409.8723        
  3175    68.4611    652(26)           626.4675          409.6920        
  3176    68.4811    612(25)           629.0887          409.5117        
  3177    68.5011    595(24)           634.2920          409.3315        
  3178    68.5211    604(25)           640.9520          409.1511        
  3179    68.5411    645(25)           647.3614          408.9709        
  3180    68.5611    614(25)           652.6735          408.7906        
  3181    68.5811    636(25)           657.2706          408.6103        
  3182    68.6011    595(24)           661.1744          408.4301        
  3183    68.6211    577(24)           663.0489          408.2497        
  3184    68.6411    576(24)           660.4935          408.0695        
  3185    68.6611    583(24)           652.9613          407.8892        
  3186    68.6811    570(24)           642.4200          407.7089        
  3187    68.7011    570(24)           631.7829          407.5286        
  3188    68.7211    622(25)           623.1059          407.3483        
  3189    68.7411    578(24)           617.1693          407.1680        
  3190    68.7611    532(23)           614.0690          406.9878        
  3191    68.7811    580(24)           613.4285          406.8075        
  3192    68.8011    607(25)           614.3483          406.6272        
  3193    68.8211    567(24)           615.1376          406.4469        
  3194    68.8411    535(23)           614.2529          406.2666        
  3195    68.8611    516(23)           611.2490          406.0864        
  3196    68.8811    561(24)           606.6362          405.9060        
  3197    68.9011    546(23)           600.7249          405.7258        
  3198    68.9211    549(23)           593.3651          405.5455        
  3199    68.9411    545(23)           584.3136          405.3652        
  3200    68.9611    561(24)           574.2436          405.1850        
  3201    68.9811    531(23)           564.1862          405.0046        
  3202    69.0011    533(23)           554.9092          404.8244        
  3203    69.0211    504(22)           546.8917          404.6441        
  3204    69.0411    512(23)           540.4172          404.4638        
  3205    69.0611    511(23)           535.5170          404.2835        
  3206    69.0811    491(22)           531.6429          404.1032        
  3207    69.1011    512(23)           527.9246          403.9230        
  3208    69.1211    535(23)           523.5569          403.7427        
  3209    69.1411    479(22)           518.3093          403.5624        
  3210    69.1611    503(22)           512.6117          403.3821        
  3211    69.1811    499(22)           507.0690          403.2018        
  3212    69.2011    523(23)           502.1367          403.0215        
  3213    69.2211    496(22)           498.1789          402.8413        
  3214    69.2411    500(22)           495.4448          402.6609        
  3215    69.2611    499(22)           493.8520          402.4807        
  3216    69.2811    494(22)           493.0769          402.3004        
  3217    69.3011    495(22)           492.6401          402.1201        
  3218    69.3211    513(23)           492.2301          401.9399        
  3219    69.3411    529(23)           491.6501          401.7596        
  3220    69.3611    570(24)           490.7396          401.5793        
  3221    69.3811    516(23)           489.3781          401.3990        
  3222    69.4011    501(22)           487.5799          401.2188        
  3223    69.4211    469(22)           485.5411          401.0385        
  3224    69.4411    487(22)           483.5695          400.8582        
  3225    69.4611    549(23)           481.9547          400.6779        
  3226    69.4811    479(22)           480.7463          400.4976        
  3227    69.5011    493(22)           479.8755          400.3174        
  3228    69.5211    486(22)           479.0862          400.1370        
  3229    69.5411    464(22)           478.2120          399.9568        
  3230    69.5611    520(23)           477.1910          399.7765        
  3231    69.5811    541(23)           476.2181          399.5962        
  3232    69.6011    477(22)           475.5252          399.4160        
  3233    69.6211    491(22)           475.4678          399.2356        
  3234    69.6411    488(22)           476.5290          399.0554        
  3235    69.6611    512(23)           479.0371          398.8751        
  3236    69.6811    543(23)           483.2967          398.6948        
  3237    69.7011    484(22)           489.2626          398.5145        
  3238    69.7211    465(22)           496.6057          398.3342        
  3239    69.7411    517(23)           504.4794          398.1539        
  3240    69.7611    522(23)           511.3939          397.9802        
  3241    69.7811    512(23)           515.5141          397.8219        
  3242    69.8011    525(23)           515.5232          397.6635        
  3243    69.8211    473(22)           511.6559          397.5052        
  3244    69.8411    466(22)           505.4770          397.3468        
  3245    69.8611    501(22)           499.0065          397.1884        
  3246    69.8811    486(22)           493.7805          397.0300        
  3247    69.9011    476(22)           490.5018          396.8717        
  3248    69.9211    460(21)           489.3461          396.7133        
  3249    69.9411    462(21)           489.8065          396.5550        
  3250    69.9611    496(22)           490.8737          396.3966        
  3251    69.9811    471(22)           491.4709          396.2382        
  3252    70.0011    445(21)           490.7029          396.0799        
  3253    70.0211    498(22)           488.4704          395.9215        
  3254    70.0411    485(22)           485.3539          395.7632        
  3255    70.0611    494(22)           482.1126          395.6048        
  3256    70.0811    463(22)           479.3276          395.4464        
  3257    70.1011    478(22)           477.2137          395.2881        
  3258    70.1211    505(22)           475.7790          395.1297        
  3259    70.1411    482(22)           474.8739          394.9714        
  3260    70.1611    465(22)           474.3562          394.8130        
  3261    70.1811    517(23)           474.0845          394.6546        
  3262    70.2011    471(22)           474.0641          394.4962        
  3263    70.2211    501(22)           474.3350          394.3379        
  3264    70.2411    490(22)           474.8051          394.1795        
  3265    70.2611    493(22)           475.3549          394.0212        
  3266    70.2811    476(22)           475.7961          393.8629        
  3267    70.3011    460(21)           476.2040          393.7044        
  3268    70.3211    486(22)           476.6283          393.5461        
  3269    70.3411    490(22)           477.0520          393.3877        
  3270    70.3611    527(23)           477.3783          393.2294        
  3271    70.3811    494(22)           477.6468          393.0710        
  3272    70.4011    472(22)           478.0929          392.9127        
  3273    70.4211    505(22)           478.7628          392.7543        
  3274    70.4411    490(22)           479.7214          392.5959        
  3275    70.4611    528(23)           480.9211          392.4376        
  3276    70.4811    511(23)           482.2554          392.2792        
  3277    70.5011    560(24)           483.8299          392.1208        
  3278    70.5211    515(23)           485.6454          391.9625        
  3279    70.5411    501(22)           487.8289          391.8041        
  3280    70.5611    541(23)           490.4130          391.6457        
  3281    70.5811    535(23)           493.3455          391.4874        
  3282    70.6011    500(22)           496.4736          391.3290        
  3283    70.6211    522(23)           499.4799          391.1707        
  3284    70.6411    544(23)           501.8122          391.0123        
  3285    70.6611    534(23)           503.3164          390.8539        
  3286    70.6811    551(23)           504.1799          390.6956        
  3287    70.7011    599(24)           505.0073          390.5372        
  3288    70.7211    531(23)           506.3312          390.3788        
  3289    70.7411    501(22)           508.7553          390.2205        
  3290    70.7611    581(24)           512.6470          390.0621        
  3291    70.7811    559(24)           518.2771          389.9038        
  3292    70.8011    569(24)           525.7374          389.7454        
  3293    70.8211    534(23)           534.9143          389.5871        
  3294    70.8411    543(23)           545.1478          389.4286        
  3295    70.8611    531(23)           555.0425          389.2703        
  3296    70.8811    569(24)           562.5810          389.1119        
  3297    70.9011    540(23)           566.2268          388.9536        
  3298    70.9211    536(23)           565.7869          388.7953        
  3299    70.9411    559(24)           562.4979          388.6369        
  3300    70.9611    563(24)           557.9587          388.4785        
  3301    70.9811    563(24)           553.5594          388.3201        
  3302    71.0011    550(23)           550.2818          388.1618        
  3303    71.0211    573(24)           548.5134          388.0034        
  3304    71.0411    584(24)           548.0536          387.8451        
  3305    71.0611    528(23)           548.4603          387.6867        
  3306    71.0811    536(23)           549.1287          387.5283        
  3307    71.1011    576(24)           549.5614          387.3700        
  3308    71.1211    552(23)           549.6511          387.2116        
  3309    71.1411    566(24)           549.8831          387.0533        
  3310    71.1611    573(24)           550.9455          386.8949        
  3311    71.1811    564(24)           553.4255          386.7365        
  3312    71.2011    543(23)           557.6403          386.5781        
  3313    71.2211    600(24)           563.4053          386.4198        
  3314    71.2411    557(24)           569.6974          386.2614        
  3315    71.2611    546(23)           574.7580          386.1031        
  3316    71.2811    544(23)           576.4933          385.9447        
  3317    71.3011    550(23)           573.7375          385.7863        
  3318    71.3211    518(23)           567.1302          385.6280        
  3319    71.3411    565(24)           558.6594          385.4696        
  3320    71.3611    581(24)           550.5030          385.3113        
  3321    71.3811    570(24)           544.3350          385.1529        
  3322    71.4011    575(24)           541.0111          384.9945        
  3323    71.4211    533(23)           540.7378          384.8362        
  3324    71.4411    547(23)           543.0240          384.6778        
  3325    71.4611    535(23)           546.6653          384.5195        
  3326    71.4811    550(23)           549.9695          384.3611        
  3327    71.5011    544(23)           551.3342          384.2028        
  3328    71.5211    549(23)           549.8268          384.0443        
  3329    71.5411    541(23)           545.3199          383.8860        
  3330    71.5611    520(23)           538.3292          383.7276        
  3331    71.5811    526(23)           530.1028          383.5693        
  3332    71.6011    516(23)           521.9683          383.4109        
  3333    71.6211    506(22)           514.9958          383.2526        
  3334    71.6411    516(23)           509.8505          383.0942        
  3335    71.6611    469(22)           506.6648          382.9358        
  3336    71.6811    511(23)           505.4521          382.7775        
  3337    71.7011    492(22)           505.7624          382.6191        
  3338    71.7211    511(23)           506.7731          382.4608        
  3339    71.7411    493(22)           507.2491          382.3024        
  3340    71.7611    487(22)           506.0019          382.1440        
  3341    71.7811    480(22)           502.6491          381.9857        
  3342    71.8011    462(21)           497.9088          381.8273        
  3343    71.8211    523(23)           492.9994          381.6689        
  3344    71.8411    462(21)           488.9326          381.5106        
  3345    71.8611    496(22)           486.2210          381.3522        
  3346    71.8811    471(22)           485.0256          381.1938        
  3347    71.9011    516(23)           485.1547          381.0355        
  3348    71.9211    481(22)           486.1326          380.8772        
  3349    71.9411    514(23)           487.3796          380.7188        
  3350    71.9611    523(23)           488.4218          380.5604        
  3351    71.9811    514(23)           489.2324          380.4020        
  3352    72.0011    493(22)           490.1321          380.2437        
  3353    72.0211    502(22)           491.5616          380.0853        
  3354    72.0411    520(23)           493.9339          379.9270        
  3355    72.0611    576(24)           497.3990          379.7686        
  3356    72.0811    519(23)           501.8782          379.6102        
  3357    72.1011    493(22)           507.0783          379.4519        
  3358    72.1211    552(23)           512.5074          379.2935        
  3359    72.1411    538(23)           517.5440          379.1352        
  3360    72.1611    545(23)           521.6737          378.9768        
  3361    72.1811    546(23)           524.6965          378.8184        
  3362    72.2011    575(24)           526.6752          378.6600        
  3363    72.2211    513(23)           527.7708          378.5017        
  3364    72.2411    561(24)           528.2346          378.3433        
  3365    72.2611    532(23)           528.2839          378.1850        
  3366    72.2811    547(23)           528.1736          378.0266        
  3367    72.3011    544(23)           528.0172          377.8682        
  3368    72.3211    551(23)           527.8573          377.7099        
  3369    72.3411    549(23)           527.6447          377.5515        
  3370    72.3611    564(24)           527.4944          377.3932        
  3371    72.3811    544(23)           527.6818          377.2348        
  3372    72.4011    592(24)           528.5496          377.0764        
  3373    72.4211    555(24)           530.3820          376.9181        
  3374    72.4411    578(24)           533.2919          376.7597        
  3375    72.4611    543(23)           537.1222          376.6014        
  3376    72.4811    562(24)           541.3887          376.4430        
  3377    72.5011    571(24)           545.2265          376.2846        
  3378    72.5211    580(24)           547.9963          376.1263        
  3379    72.5411    568(24)           549.6895          375.9679        
  3380    72.5611    600(24)           551.0685          375.8095        
  3381    72.5811    564(24)           552.9719          375.6512        
  3382    72.6011    568(24)           555.6877          375.4928        
  3383    72.6211    566(24)           558.9072          375.3344        
  3384    72.6411    613(25)           562.1714          375.1761        
  3385    72.6611    577(24)           565.4692          375.0177        
  3386    72.6811    619(25)           569.1266          374.8594        
  3387    72.7011    588(24)           573.1569          374.7010        
  3388    72.7211    597(24)           576.8917          374.5426        
  3389    72.7411    573(24)           579.2388          374.3842        
  3390    72.7611    597(24)           579.4963          374.2259        
  3391    72.7811    598(24)           577.7931          374.0676        
  3392    72.8011    559(24)           574.9836          373.9092        
  3393    72.8211    569(24)           571.8745          373.7509        
  3394    72.8411    564(24)           568.6043          373.5925        
  3395    72.8611    527(23)           564.9671          373.4341        
  3396    72.8811    529(23)           560.6366          373.2757        
  3397    72.9011    597(24)           555.6481          373.1174        
  3398    72.9211    559(24)           550.1165          372.9590        
  3399    72.9411    557(24)           544.2244          372.8007        
  3400    72.9611    495(22)           538.0089          372.6423        
  3401    72.9811    530(23)           531.5183          372.4839        
  3402    73.0011    513(23)           525.1175          372.3256        
  3403    73.0211    490(22)           519.2521          372.1672        
  3404    73.0411    501(22)           513.9337          372.0089        
  3405    73.0611    432(21)           508.6454          371.8505        
  3406    73.0811    470(22)           502.7694          371.6921        
  3407    73.1011    485(22)           496.2229          371.5338        
  3408    73.1211    465(22)           489.2940          371.3754        
  3409    73.1411    444(21)           482.4991          371.2171        
  3410    73.1611    472(22)           476.1695          371.0587        
  3411    73.1811    480(22)           470.5166          370.9003        
  3412    73.2011    467(22)           465.6470          370.7419        
  3413    73.2211    461(21)           461.6386          370.5836        
  3414    73.2411    485(22)           458.5168          370.4252        
  3415    73.2611    491(22)           456.1445          370.2669        
  3416    73.2811    487(22)           454.2997          370.1085        
  3417    73.3011    464(22)           452.9310          369.9501        
  3418    73.3211    445(21)           452.1888          369.7918        
  3419    73.3411    457(21)           452.2963          369.6334        
  3420    73.3611    458(21)           453.2588          369.4751        
  3421    73.3811    510(23)           454.8351          369.3167        
  3422    73.4011    431(21)           456.5361          369.1583        
  3423    73.4211    475(22)           457.8567          369.0000        
  3424    73.4411    480(22)           458.6183          368.8416        
  3425    73.4611    489(22)           459.1525          368.6833        
  3426    73.4811    450(21)           459.9472          368.5249        
  3427    73.5011    457(21)           461.2425          368.3665        
  3428    73.5211    440(21)           462.9478          368.2081        
  3429    73.5411    469(22)           464.8742          368.0498        
  3430    73.5611    477(22)           467.1088          367.8914        
  3431    73.5811    439(21)           469.9673          367.7331        
  3432    73.6011    500(22)           473.6855          367.5747        
  3433    73.6211    471(22)           478.2225          367.4164        
  3434    73.6411    504(22)           483.3286          367.2580        
  3435    73.6611    445(21)           488.7673          367.0996        
  3436    73.6811    496(22)           494.0797          366.9413        
  3437    73.7011    479(22)           498.5066          366.7829        
  3438    73.7211    480(22)           501.0250          366.6245        
  3439    73.7411    504(22)           500.9836          366.4662        
  3440    73.7611    526(23)           498.6088          366.3078        
  3441    73.7811    467(22)           494.7423          366.1495        
  3442    73.8011    490(22)           490.2305          365.9911        
  3443    73.8211    465(22)           485.7964          365.8327        
  3444    73.8411    463(22)           481.9955          365.6743        
  3445    73.8611    490(22)           479.2830          365.5160        
  3446    73.8811    498(22)           477.8734          365.3576        
  3447    73.9011    488(22)           477.6281          365.1993        
  3448    73.9211    488(22)           478.1139          365.0410        
  3449    73.9411    486(22)           478.8002          364.8825        
  3450    73.9611    479(22)           479.3486          364.7242        
  3451    73.9811    504(22)           479.7153          364.5658        
  3452    74.0011    453(21)           479.8459          364.4075        
  3453    74.0211    476(22)           479.7854          364.2491        
  3454    74.0411    486(22)           479.4327          364.0908        
  3455    74.0611    501(22)           478.8945          363.9323        
  3456    74.0811    492(22)           478.3390          363.7740        
  3457    74.1011    506(22)           477.8351          363.6157        
  3458    74.1211    488(22)           477.3334          363.4573        
  3459    74.1411    530(23)           476.8591          363.2990        
  3460    74.1611    465(22)           476.3956          363.1406        
  3461    74.1811    477(22)           475.7805          362.9822        
  3462    74.2011    479(22)           474.8020          362.8238        
  3463    74.2211    426(21)           473.4301          362.6655        
  3464    74.2411    461(21)           471.9013          362.5071        
  3465    74.2611    468(22)           470.4289          362.3488        
  3466    74.2811    454(21)           469.2230          362.1904        
  3467    74.3011    454(21)           468.4937          362.0320        
  3468    74.3211    433(21)           468.2941          361.8737        
  3469    74.3411    470(22)           468.6356          361.7153        
  3470    74.3611    484(22)           469.5060          361.5570        
  3471    74.3811    464(22)           470.8731          361.3986        
  3472    74.4011    428(21)           472.5133          361.2402        
  3473    74.4211    426(21)           474.1746          361.0819        
  3474    74.4411    388(20)           475.6248          360.9235        
  3475    74.4611    452(21)           476.6580          360.7652        
  3476    74.4811    445(21)           477.1666          360.6068        
  3477    74.5011    459(21)           477.0816          360.4484        
  3478    74.5211    454(21)           476.4474          360.2900        
  3479    74.5411    476(22)           475.5342          360.1317        
  3480    74.5611    472(22)           474.6044          359.9733        
  3481    74.5811    459(21)           473.6539          359.8150        
  3482    74.6011    450(21)           472.4905          359.6566        
  3483    74.6211    470(22)           470.9805          359.4982        
  3484    74.6411    463(22)           469.2169          359.3399        
  3485    74.6611    460(21)           467.4454          359.1815        
  3486    74.6811    434(21)           465.8327          359.0232        
  3487    74.7011    424(21)           464.5148          358.8648        
  3488    74.7211    448(21)           463.4670          358.7065        
  3489    74.7411    458(21)           462.6054          358.5480        
  3490    74.7611    438(21)           461.8698          358.3897        
  3491    74.7811    468(22)           461.0977          358.2314        
  3492    74.8011    430(21)           460.0383          358.0730        
  3493    74.8211    425(21)           458.5042          357.9146        
  3494    74.8411    488(22)           456.5317          357.7563        
  3495    74.8611    474(22)           454.3876          357.5979        
  3496    74.8811    461(21)           452.3388          357.4395        
  3497    74.9011    489(22)           450.4958          357.2812        
  3498    74.9211    431(21)           448.8672          357.1228        
  3499    74.9411    466(22)           447.3368          356.9644        
  3500    74.9611    466(22)           445.8602          356.8061        
  3501    74.9811    476(22)           444.4088          356.6477        
  3502    75.0011    464(22)           442.9031          356.4894        
  3503    75.0211    454(21)           441.3044          356.3310        
  3504    75.0411    479(22)           439.6451          356.1726        
  3505    75.0611    437(21)           438.0339          356.0143        
  3506    75.0811    453(21)           436.6507          355.8559        
  3507    75.1011    461(21)           435.6647          355.6976        
  3508    75.1211    461(21)           435.1951          355.5392        
  3509    75.1411    466(22)           435.2263          355.3809        
  3510    75.1611    443(21)           435.6105          355.2224        
  3511    75.1811    462(21)           436.0043          355.0641        
  3512    75.2011    419(20)           436.1382          354.9057        
  3513    75.2211    431(21)           435.8492          354.7474        
  3514    75.2411    413(20)           435.2249          354.5890        
  3515    75.2611    415(20)           434.3840          354.4307        
  3516    75.2811    430(21)           433.3216          354.2723        
  3517    75.3011    382(20)           431.9438          354.1139        
  3518    75.3211    387(20)           430.3303          353.9556        
  3519    75.3411    434(21)           428.7733          353.7972        
  3520    75.3611    385(20)           427.6298          353.6389        
  3521    75.3811    428(21)           427.0489          353.4805        
  3522    75.4011    378(19)           426.8320          353.3221        
  3523    75.4211    424(21)           426.5681          353.1638        
  3524    75.4411    456(21)           425.8702          353.0054        
  3525    75.4611    420(20)           424.5715          352.8470        
  3526    75.4811    412(20)           422.8503          352.6887        
  3527    75.5011    423(21)           420.9349          352.5303        
  3528    75.5211    410(20)           419.0048          352.3719        
  3529    75.5411    408(20)           417.2201          352.2136        
  3530    75.5611    424(21)           415.7518          352.0552        
  3531    75.5811    439(21)           414.7682          351.8969        
  3532    75.6011    437(21)           414.3051          351.7385        
  3533    75.6211    468(22)           414.2994          351.5801        
  3534    75.6411    395(20)           414.5805          351.4218        
  3535    75.6611    454(21)           414.9775          351.2634        
  3536    75.6811    420(20)           415.4141          351.1051        
  3537    75.7011    427(21)           415.9340          350.9467        
  3538    75.7211    466(22)           416.7193          350.7883        
  3539    75.7411    463(22)           417.8545          350.6299        
  3540    75.7611    464(22)           419.3795          350.4716        
  3541    75.7811    406(20)           421.3233          350.3133        
  3542    75.8011    454(21)           423.7287          350.1549        
  3543    75.8211    455(21)           426.6120          349.9966        
  3544    75.8411    455(21)           430.0586          349.8381        
  3545    75.8611    452(21)           434.1255          349.6798        
  3546    75.8811    473(22)           438.9337          349.5214        
  3547    75.9011    480(22)           444.6596          349.3631        
  3548    75.9211    471(22)           451.4194          349.2047        
  3549    75.9411    465(22)           459.1794          349.0464        
  3550    75.9611    485(22)           467.5756          348.8880        
  3551    75.9811    482(22)           476.0753          348.7296        
  3552    76.0011    494(22)           484.0277          348.5713        
  3553    76.0211    487(22)           490.9910          348.4129        
  3554    76.0411    471(22)           496.7119          348.2545        
  3555    76.0611    452(21)           501.1855          348.0962        
  3556    76.0811    464(22)           504.4902          347.9378        
  3557    76.1011    427(21)           506.7573          347.7795        
  3558    76.1211    454(21)           508.1516          347.6211        
  3559    76.1411    452(21)           508.7150          347.4627        
  3560    76.1611    509(23)           508.4962          347.3044        
  3561    76.1811    464(22)           507.5275          347.1460        
  3562    76.2011    452(21)           505.8854          346.9876        
  3563    76.2211    487(22)           503.5960          346.8293        
  3564    76.2411    441(21)           500.7430          346.6709        
  3565    76.2611    458(21)           497.4185          346.5125        
  3566    76.2811    458(21)           493.7883          346.3542        
  3567    76.3011    420(20)           489.9304          346.1958        
  3568    76.3211    471(22)           485.9564          346.0375        
  3569    76.3411    441(21)           481.9459          345.8791        
  3570    76.3611    416(20)           477.9026          345.7208        
  3571    76.3811    453(21)           473.7412          345.5623        
  3572    76.4011    455(21)           469.3271          345.4040        
  3573    76.4211    439(21)           464.5350          345.2457        
  3574    76.4411    419(20)           459.2746          345.0873        
  3575    76.4611    419(20)           453.5629          344.9290        
  3576    76.4811    399(20)           447.5525          344.7706        
  3577    76.5011    395(20)           441.5536          344.6122        
  3578    76.5211    452(21)           435.8344          344.4538        
  3579    76.5411    468(22)           430.6245          344.2955        
  3580    76.5611    407(20)           426.0504          344.1371        
  3581    76.5811    463(22)           422.1378          343.9788        
  3582    76.6011    413(20)           418.7663          343.8204        
  3583    76.6211    445(21)           415.7257          343.6620        
  3584    76.6411    412(20)           412.7939          343.5037        
  3585    76.6611    426(21)           409.9329          343.3453        
  3586    76.6811    447(21)           407.1326          343.1870        
  3587    76.7011    390(20)           404.4933          343.0286        
  3588    76.7211    421(21)           402.1729          342.8702        
  3589    76.7411    420(20)           400.2919          342.7118        
  3590    76.7611    398(20)           398.8947          342.5535        
  3591    76.7811    366(19)           397.9295          342.3952        
  3592    76.8011    415(20)           397.1882          342.2368        
  3593    76.8211    405(20)           396.3855          342.0784        
  3594    76.8411    374(19)           395.2452          341.9200        
  3595    76.8611    395(20)           393.6873          341.7617        
  3596    76.8811    389(20)           391.8708          341.6033        
  3597    76.9011    397(20)           390.0858          341.4450        
  3598    76.9211    393(20)           388.6198          341.2867        
  3599    76.9411    400(20)           387.6577          341.1282        
  3600    76.9611    405(20)           387.2741          340.9699        
  3601    76.9811    446(21)           387.5688          340.8115        
  3602    77.0011    377(19)           388.4839          340.6532        
  3603    77.0211    396(20)           389.9405          340.4948        
  3604    77.0411    421(21)           391.7792          340.3365        
  3605    77.0611    405(20)           393.8843          340.2320        
  3606    77.0811    428(21)           396.0435          340.1456        
  3607    77.1011    412(20)           398.0707          340.0592        
  3608    77.1211    398(20)           399.8376          339.9727        
  3609    77.1411    437(21)           401.2911          339.8863        
  3610    77.1611    404(20)           402.4996          339.7998        
  3611    77.1811    396(20)           403.5820          339.7134        
  3612    77.2011    431(21)           404.6070          339.6270        
  3613    77.2211    394(20)           405.4001          339.5406        
  3614    77.2411    414(20)           405.7246          339.4541        
  3615    77.2611    394(20)           405.4149          339.3677        
  3616    77.2811    424(21)           404.6188          339.2813        
  3617    77.3011    404(20)           403.6684          339.1948        
  3618    77.3211    412(20)           402.8029          339.1084        
  3619    77.3411    396(20)           402.1271          339.0220        
  3620    77.3611    403(20)           401.6527          338.9355        
  3621    77.3811    402(20)           401.4736          338.8491        
  3622    77.4011    422(21)           401.6868          338.7627        
  3623    77.4211    398(20)           402.3054          338.6763        
  3624    77.4411    375(19)           403.1664          338.5898        
  3625    77.4611    469(22)           403.9569          338.5034        
  3626    77.4811    412(20)           404.3513          338.4170        
  3627    77.5011    444(21)           404.2177          338.3305        
  3628    77.5211    424(21)           403.7458          338.2441        
  3629    77.5411    436(21)           403.2835          338.1577        
  3630    77.5611    416(20)           403.1690          338.0712        
  3631    77.5811    445(21)           403.6412          337.9848        
  3632    77.6011    411(20)           404.8837          337.8984        
  3633    77.6211    453(21)           406.9523          337.8120        
  3634    77.6411    440(21)           409.8185          337.7255        
  3635    77.6611    425(21)           413.3307          337.6391        
  3636    77.6811    449(21)           417.2094          337.5527        
  3637    77.7011    445(21)           421.0947          337.4662        
  3638    77.7211    436(21)           424.7913          337.3798        
  3639    77.7411    429(21)           428.1460          337.2934        
  3640    77.7611    452(21)           431.2021          337.2069        
  3641    77.7811    462(21)           434.0152          337.1205        
  3642    77.8011    444(21)           436.7144          337.0341        
  3643    77.8211    476(22)           439.4471          336.9477        
  3644    77.8411    424(21)           442.3693          336.8612        
  3645    77.8611    441(21)           445.6257          336.7748        
  3646    77.8811    465(22)           449.3616          336.6884        
  3647    77.9011    515(23)           453.5577          336.6019        
  3648    77.9211    465(22)           458.0957          336.5155        
  3649    77.9411    482(22)           462.8093          336.4291        
  3650    77.9611    504(22)           467.5603          336.3427        
  3651    77.9811    476(22)           472.3501          336.2562        
  3652    78.0011    486(22)           477.2030          336.1698        
  3653    78.0211    448(21)           482.2367          336.0833        
  3654    78.0411    511(23)           487.4712          335.9969        
  3655    78.0611    487(22)           492.9058          335.9105        
  3656    78.0811    495(22)           498.4316          335.8241        
  3657    78.1011    488(22)           503.7970          335.7376        
  3658    78.1211    498(22)           508.6156          335.6512        
  3659    78.1411    500(22)           512.4305          335.5648        
  3660    78.1611    504(22)           514.9289          335.4783        
  3661    78.1811    530(23)           516.1013          335.3919        
  3662    78.2011    511(23)           516.2317          335.3055        
  3663    78.2211    450(21)           515.7211          335.2191        
  3664    78.2411    524(23)           514.9633          335.1326        
  3665    78.2611    507(23)           514.2219          335.0462        
  3666    78.2811    532(23)           513.6100          334.9598        
  3667    78.3011    516(23)           513.1687          334.8733        
  3668    78.3211    500(22)           512.7771          334.7869        
  3669    78.3411    541(23)           512.1730          334.7004        
  3670    78.3611    484(22)           511.1248          334.6140        
  3671    78.3811    563(24)           509.5889          334.5276        
  3672    78.4011    501(22)           507.7352          334.4412        
  3673    78.4211    504(22)           505.6721          334.3548        
  3674    78.4411    499(22)           503.5048          334.2683        
  3675    78.4611    485(22)           501.3727          334.1819        
  3676    78.4811    501(22)           499.6215          334.0954        
  3677    78.5011    478(22)           498.6240          334.0090        
  3678    78.5211    502(22)           498.6469          333.9226        
  3679    78.5411    496(22)           499.6808          333.8362        
  3680    78.5611    508(23)           501.4201          333.7497        
  3681    78.5811    521(23)           503.2590          333.6633        
  3682    78.6011    499(22)           504.3287          333.5769        
  3683    78.6211    478(22)           503.7556          333.4904        
  3684    78.6411    513(23)           500.9492          333.4040        
  3685    78.6611    516(23)           495.9038          333.3176        
  3686    78.6811    476(22)           489.2462          333.2311        
  3687    78.7011    460(21)           481.8892          333.1447        
  3688    78.7211    501(22)           474.7926          333.0583        
  3689    78.7411    491(22)           468.6981          332.9718        
  3690    78.7611    449(21)           464.0186          332.8854        
  3691    78.7811    415(20)           460.9106          332.7990        
  3692    78.8011    436(21)           459.2193          332.7126        
  3693    78.8211    485(22)           458.5486          332.6261        
  3694    78.8411    465(22)           458.2384          332.5397        
  3695    78.8611    423(21)           457.5575          332.4533        
  3696    78.8811    454(21)           455.9317          332.3668        
  3697    78.9011    464(22)           453.1691          332.2804        
  3698    78.9211    428(21)           449.4069          332.1940        
  3699    78.9411    393(20)           444.9917          332.1075        
  3700    78.9611    468(22)           440.4020          332.0211        
  3701    78.9811    453(21)           436.1469          331.9347        
  3702    79.0011    428(21)           432.6116          331.8483        
  3703    79.0211    411(20)           429.9967          331.7618        
  3704    79.0411    482(22)           428.2420          331.6754        
  3705    79.0611    470(22)           427.1129          331.5890        
  3706    79.0811    459(21)           426.3147          331.5025        
  3707    79.1011    455(21)           425.6366          331.4161        
  3708    79.1211    429(21)           424.9979          331.3297        
  3709    79.1411    381(20)           424.4023          331.2433        
  3710    79.1611    447(21)           423.7880          331.1568        
  3711    79.1811    424(21)           423.1209          331.0704        
  3712    79.2011    452(21)           422.3562          330.9839        
  3713    79.2211    425(21)           421.4674          330.8975        
  3714    79.2411    439(21)           420.4457          330.8111        
  3715    79.2611    446(21)           419.3445          330.7247        
  3716    79.2811    435(21)           418.2706          330.6382        
  3717    79.3011    416(20)           417.3224          330.5518        
  3718    79.3211    405(20)           416.6127          330.4654        
  3719    79.3411    453(21)           416.2767          330.3789        
  3720    79.3611    450(21)           416.4741          330.2925        
  3721    79.3811    442(21)           417.2855          330.2061        
  3722    79.4011    434(21)           418.6806          330.1197        
  3723    79.4211    388(20)           420.5526          330.0332        
  3724    79.4411    408(20)           422.7122          329.9468        
  3725    79.4611    452(21)           425.0001          329.8604        
  3726    79.4811    412(20)           427.3591          329.7739        
  3727    79.5011    392(20)           429.7948          329.6875        
  3728    79.5211    415(20)           432.2829          329.6010        
  3729    79.5411    406(20)           434.5957          329.5146        
  3730    79.5611    418(20)           436.3005          329.4282        
  3731    79.5811    428(21)           436.9075          329.3418        
  3732    79.6011    401(20)           436.0823          329.2554        
  3733    79.6211    441(21)           433.7870          329.1689        
  3734    79.6411    418(20)           430.3340          329.0825        
  3735    79.6611    390(20)           426.2031          328.9961        
  3736    79.6811    409(20)           421.9089          328.9096        
  3737    79.7011    401(20)           417.8436          328.8232        
  3738    79.7211    414(20)           414.2790          328.7368        
  3739    79.7411    370(19)           411.3645          328.6503        
  3740    79.7611    383(20)           409.1078          328.5639        
  3741    79.7811    410(20)           407.3424          328.4775        
  3742    79.8011    393(20)           405.7865          328.3911        
  3743    79.8211    354(19)           404.1029          328.3046        
  3744    79.8411    384(20)           402.0594          328.2182        
  3745    79.8611    434(21)           399.5737          328.1317        
  3746    79.8811    398(20)           396.7275          328.0453        
  3747    79.9011    391(20)           393.7032          327.9589        
  3748    79.9211    395(20)           390.6805          327.8725        
  3749    79.9411    383(20)           387.7656          327.7860        
  3750    79.9611    362(19)           385.0334          327.6996        
_pd_proc_number_of_points   3699
 
loop_        
      _refln_index_h           
      _refln_index_k           
      _refln_index_l           
      _refln_mult              
      _pd_refln_phase_id       
      _refln_observed_status   
      _refln_F_squared_meas    
      _refln_F_squared_calc    
      _refln_phase_calc        
      _refln_d_spacing         
   0   2   0  2  2  o       4040.6450     4351.2354    9.20  11.36237
   0   2   0  2  2  o          0.0000     4351.2354    9.20  11.36237
   0   1   1  4  2  o          3.0475        3.0236  171.87   9.56989
   0   1   1  4  2  o          0.0000        3.0236  171.87   9.56989
   0   0   2  2  1  o       3941.7881     3920.4243    6.18   8.73020
   0   0   2  2  1  o          0.0000     3920.4243    6.18   8.73020
   1   0   0  2  1  o        130.2641      105.0492  185.26   7.81661
   1   0   0  2  1  o          0.0000      105.0492  185.26   7.81661
   0   2   1  4  2  o         23.4792       16.8013    4.90   7.73167
   0   2   1  4  2  o          0.0000       16.8013    4.90   7.73167
   1   1   0  4  2  o         16.1355       16.1031    3.26   7.12118
   1   1   0  4  2  o          0.0000       16.1031    3.26   7.12118
   0   1   1  4  1  o      11830.0898    11842.8232    4.79   6.33008
   0   1   1  4  1  o          0.0000    11842.8232    4.79   6.33008
   1   2   0  4  2  o      13155.1455    13433.0771  186.91   6.25871
   1   2   0  4  2  o          0.0000    13433.0771  186.91   6.25871
  -1   0   1  2  2  o        277.1205      274.9471  176.35   6.17804
  -1   0   1  2  2  o          0.0000      274.9471  176.35   6.17804
   0   3   1  4  2  o        441.4198      438.6614    0.24   6.15335
   0   3   1  4  2  o          0.0000      438.6614    0.24   6.15335
  -1   0   2  2  1  o       9467.0000     9597.3594    6.96   6.11891
  -1   0   2  2  1  o          0.0000     9597.3594    6.96   6.11891
   1   0   1  2  2  o       1142.5109     1154.0300  178.27   6.04878
   1   0   1  2  2  o          0.0000     1154.0300  178.27   6.04878
  -1   1   1  4  2  o       2079.4038     2154.9094  196.54   5.96165
  -1   1   1  4  2  o          0.0000     2154.9094  196.54   5.96165
   1   1   1  4  2  o       9874.4346     9841.3965  187.87   5.84525
   1   1   1  4  2  o          0.0000     9841.3965  187.87   5.84525
   0   4   0  2  2  o       1325.2565     1213.0925  215.00   5.68119
   0   4   0  2  2  o          0.0000     1213.0925  215.00   5.68119
   1   0   2  2  1  o      14588.3037    14567.3711  186.07   5.56709
   1   0   2  2  1  o          0.0000    14567.3711  186.07   5.56709
  -1   2   1  4  2  o       1292.5074     1314.8564  178.90   5.42761
  -1   2   1  4  2  o          0.0000     1314.8564  178.90   5.42761
   0   1   2  4  1  o       5709.2822     5709.4634    6.25   5.36081
   0   1   2  4  1  o          0.0000     5709.4634    6.25   5.36081
   1   2   1  4  2  o       1048.9246     1056.0978  180.16   5.33933
   1   3   0  4  2  o         55.9015       56.6407    8.22   5.32919
   1   2   1  4  2  o          0.0000     1056.0978  180.16   5.33933
   1   3   0  4  2  o          0.0000       56.6407    8.22   5.32919
   0   0   2  2  2  o      33267.5000    33308.3203  188.83   5.27555
   0   0   2  2  2  o          0.0000    33308.3203  188.83   5.27555
   0   1   2  4  2  o         44.5331       43.9178  193.11   5.13889
   1   1   0  4  1  o       1137.3040     1112.7765   15.81   5.12699
   0   1   2  4  2  o          0.0000       43.9178  193.11   5.13889
   1   1   0  4  1  o          0.0000     1112.7765   15.81   5.12699
  -1   1   1  4  1  o        121.5458      111.6985  155.07   5.00414
   0   4   1  4  2  o         12.6426       11.6324  201.15   5.00216
  -1   1   1  4  1  o          0.0000      111.6985  155.07   5.00414
   0   4   1  4  2  o          0.0000       11.6324  201.15   5.00216
   1   1   1  4  1  o        219.5962      223.0289  338.22   4.83863
   1   1   1  4  1  o          0.0000      223.0289  338.22   4.83863
  -1   3   1  4  2  o      71719.0938    70416.8281  185.13   4.78761
   0   2   2  4  2  o       7558.3672     7411.3799  187.02   4.78495
  -1   3   1  4  2  o          0.0000    70416.8281  185.13   4.78761
   0   2   2  4  2  o          0.0000     7411.3799  187.02   4.78495
   1   3   1  4  2  o      44572.4648    45365.9805  186.42   4.72669
   1   3   1  4  2  o          0.0000    45365.9805  186.42   4.72669
  -1   1   2  4  1  o         22.2464       22.5561  263.51   4.54617
  -1   1   2  4  1  o          0.0000       22.5561  263.51   4.54617
   1   4   0  4  2  o      17662.9668    17519.4863  184.52   4.52837
   1   4   0  4  2  o          0.0000    17519.4863  184.52   4.52837
   0   1   3  4  1  o       2188.4766     2171.8145  180.77   4.41953
   0   1   3  4  1  o          0.0000     2171.8145  180.77   4.41953
   0   0   4  2  1  o        394.5856      370.9594  338.04   4.36510
   0   0   4  2  1  o          0.0000      370.9594  338.04   4.36510
   0   3   2  4  2  o        201.7431      194.4901  191.04   4.32911
   0   3   2  4  2  o          0.0000      194.4901  191.04   4.32911
   1   1   2  4  1  o         44.0799       42.6519   34.25   4.30562
   1   1   2  4  1  o          0.0000       42.6519   34.25   4.30562
  -1   1   2  4  2  o       2333.1040     2357.5522  179.09   4.28281
  -1   1   2  4  2  o          0.0000     2357.5522  179.09   4.28281
   1   1   2  4  2  o       2715.4509     2833.6882  358.84   4.19658
   1   1   2  4  2  o          0.0000     2833.6882  358.84   4.19658
  -1   4   1  4  2  o       1023.8498     1081.6335  180.47   4.18184
   0   5   1  4  2  o       1160.3944     1238.9948  180.68   4.17416
  -1   4   1  4  2  o          0.0000     1081.6335  180.47   4.18184
   0   5   1  4  2  o          0.0000     1238.9948  180.68   4.17416
   1   4   1  4  2  o       2253.5457     2527.7876  181.84   4.14106
   1   4   1  4  2  o          0.0000     2527.7876  181.84   4.14106
  -1   2   2  4  2  o      12544.0830    12752.4209  187.16   4.07138
  -1   2   2  4  2  o          0.0000    12752.4209  187.16   4.07138
   1   2   2  4  2  o       6629.8374     6698.8853    9.19   3.99709
   1   2   2  4  2  o          0.0000     6698.8853    9.19   3.99709
  -1   0   4  2  1  o      19151.9434    19096.3789    4.96   3.97491
  -1   1   3  4  1  o       8874.3584     8836.1689    6.17   3.97163
  -1   0   4  2  1  o          0.0000    19096.3789    4.96   3.97491
  -1   1   3  4  1  o          0.0000     8836.1689    6.17   3.97163
   2   0   0  2  1  o      33140.3750    31347.4590  184.41   3.90831
   2   0   0  2  1  o          0.0000    31347.4590  184.41   3.90831
   1   5   0  4  2  o         28.0058       26.5613    3.30   3.88679
   1   5   0  4  2  o          0.0000       26.5613    3.30   3.88679
   0   4   2  4  2  o      27851.1816    26720.2031    7.09   3.86583
   0   4   2  4  2  o          0.0000    26720.2031    7.09   3.86583
   0   6   0  2  2  o      39509.6758    36017.9648  187.61   3.78746
  -1   3   2  4  2  o       3885.8572     3555.7222  181.48   3.77938
   0   6   0  2  2  o          0.0000    36017.9648  187.61   3.78746
  -1   3   2  4  2  o          0.0000     3555.7222  181.48   3.77938
   2   0   0  2  2  o       2723.4133     2698.2717   13.73   3.74944
   2   0   0  2  2  o          0.0000     2698.2717   13.73   3.74944
   1   1   3  4  1  o      10866.5322    10957.1992  185.48   3.73373
   1   1   3  4  1  o          0.0000    10957.1992  185.48   3.73373
   1   3   2  4  2  o        584.0267      585.3023  358.30   3.71973
   1   3   2  4  2  o          0.0000      585.3023  358.30   3.71973
  -2   0   2  2  1  o       3324.9326     3321.8862  187.77   3.70040
   2   1   0  4  2  o        623.3972      622.1668    0.96   3.69942
  -2   0   2  2  1  o          0.0000     3321.8862  187.77   3.70040
   2   1   0  4  2  o          0.0000      622.1668    0.96   3.69942
   0   1   4  4  1  o        308.9804      314.0648  156.12   3.67215
   1   0   4  2  1  o      13813.8154    14004.6719  185.24   3.66603
   0   1   4  4  1  o          0.0000      314.0648  156.12   3.67215
  -1   5   1  4  2  o       1368.2643     1383.5125  354.56   3.66100
   1   0   4  2  1  o          0.0000    14004.6719  185.24   3.66603
  -1   5   1  4  2  o          0.0000     1383.5125  354.56   3.66100
   1   5   1  4  2  o       1200.9314     1236.0880  186.47   3.63355
   1   5   1  4  2  o          0.0000     1236.0880  186.47   3.63355
   0   6   1  4  2  o        445.9926      498.6238  186.03   3.56475
   2   2   0  4  2  o       3446.4375     3800.1968  176.03   3.56059
   0   6   1  4  2  o          0.0000      498.6238  186.03   3.56475
   2   2   0  4  2  o          0.0000     3800.1968  176.03   3.56059
  -2   1   1  4  2  o      23117.5723    21574.0273    8.11   3.51539
  -2   1   1  4  2  o          0.0000    21574.0273    8.11   3.51539
   0   1   3  4  2  o         60.9335       56.7930  354.58   3.47566
   2   1   1  4  2  o      28022.2520    26373.1602  187.27   3.46723
   0   1   3  4  2  o          0.0000       56.7930  354.58   3.47566
  -1   4   2  4  2  o        347.4681      332.5654  214.15   3.45930
   2   1   1  4  2  o          0.0000    26373.1602  187.27   3.46723
  -1   4   2  4  2  o          0.0000      332.5654  214.15   3.45930
   2   0   2  2  1  o        106.3760      105.2422  334.33   3.44736
   0   5   2  4  2  o       2758.5535     2759.3291  359.70   3.44334
   2   0   2  2  1  o          0.0000      105.2422  334.33   3.44736
   0   5   2  4  2  o          0.0000     2759.3291  359.70   3.44334
  -1   1   4  4  1  o       1674.7734     1678.6514    6.17   3.43062
  -1   1   4  4  1  o          0.0000     1678.6514    6.17   3.43062
   1   4   2  4  2  o       1544.4048     1555.8756   13.82   3.41338
   1   4   2  4  2  o          0.0000     1555.8756   13.82   3.41338
   0   2   0  2  1  o         35.7373       36.0498   12.77   3.39608
  -2   2   1  4  2  o        225.5659      227.5894  175.59   3.39561
   0   2   0  2  1  o          0.0000       36.0498   12.77   3.39608
   2   1   0  4  1  o        485.9389      493.0216  357.33   3.38753
  -2   2   1  4  2  o          0.0000      227.5894  175.59   3.39561
   1   6   0  4  2  o       2355.9150     2397.5320    7.21   3.38072
   2   1   0  4  1  o          0.0000      493.0216  357.33   3.38753
  -2   1   1  4  1  o       6089.6050     6159.8574  186.50   3.37782
   1   6   0  4  2  o          0.0000     2397.5320    7.21   3.38072
  -2   1   1  4  1  o          0.0000     6159.8574  186.50   3.37782
   2   3   0  4  2  o        302.1701      294.8154  180.97   3.36032
   0   2   3  4  2  o         63.4426       61.8331  357.13   3.35977
   2   2   1  4  2  o        230.6205      223.1964  356.42   3.35215
   2   3   0  4  2  o          0.0000      294.8154  180.97   3.36032
   0   2   3  4  2  o          0.0000       61.8331  357.13   3.35977
   2   2   1  4  2  o          0.0000      223.1964  356.42   3.35215
   0   2   1  4  1  o        569.9365      555.9890   16.19   3.33361
   0   2   1  4  1  o          0.0000      555.9890   16.19   3.33361
   2   1   1  4  1  o       2485.5227     2451.0818  188.67   3.27557
   2   1   1  4  1  o          0.0000     2451.0818  188.67   3.27557
  -2   1   2  4  1  o        112.2784      100.9071  316.63   3.24945
  -2   1   2  4  1  o          0.0000      100.9071  316.63   3.24945
  -1   6   1  4  2  o       2389.7009     2299.5884  182.03   3.22898
   1   1   4  4  1  o        441.5656      428.4330  194.58   3.22610
  -1   6   1  4  2  o          0.0000     2299.5884  182.03   3.22898
  -2   3   1  4  2  o       1870.5302     1848.7883  353.47   3.22060
   1   1   4  4  1  o          0.0000      428.4330  194.58   3.22610
  -2   3   1  4  2  o          0.0000     1848.7883  353.47   3.22060
  -1   0   3  2  2  o       1281.8163     1305.3577  354.81   3.21198
   1   6   1  4  2  o       1863.5396     1909.6022  180.85   3.21009
  -1   0   3  2  2  o          0.0000     1305.3577  354.81   3.21198
   1   6   1  4  2  o          0.0000     1909.6022  180.85   3.21009
   0   3   3  4  2  o        455.4376      485.2037  180.24   3.18996
   2   3   1  4  2  o        329.1460      346.4858   16.06   3.18344
   0   3   3  4  2  o          0.0000      485.2037  180.24   3.18996
  -1   1   3  4  2  o       8446.8555     8805.2080    7.80   3.18037
   2   3   1  4  2  o          0.0000      346.4858   16.06   3.18344
  -1   1   3  4  2  o          0.0000     8805.2080    7.80   3.18037
   0   2   2  4  1  o       5593.1499     5430.0981  179.74   3.16504
   0   2   2  4  1  o          0.0000     5430.0981  179.74   3.16504
   1   0   3  2  2  o       3409.2505     3280.4998  183.89   3.15716
   1   0   3  2  2  o          0.0000     3280.4998  183.89   3.15716
  -1   5   2  4  2  o       8842.3818     8954.5918  181.19   3.14670
  -1   5   2  4  2  o          0.0000     8954.5918  181.19   3.14670
   2   4   0  4  2  o       2507.7646     2597.8474  190.01   3.12935
   1   1   3  4  2  o      40300.1367    41799.7148    3.84   3.12712
   2   4   0  4  2  o          0.0000     2597.8474  190.01   3.12935
   1   1   3  4  2  o          0.0000    41799.7148    3.84   3.12712
   1   2   0  4  1  o         63.3532       66.3056  180.92   3.11480
   1   5   2  4  2  o      12528.0361    13187.3887    0.71   3.11202
   1   2   0  4  1  o          0.0000       66.3056  180.92   3.11480
   0   1   5  4  1  o        113.6114      118.1156  230.79   3.10566
   1   5   2  4  2  o          0.0000    13187.3887    0.71   3.11202
   0   7   1  4  2  o       1372.9836     1423.8137  359.86   3.10284
   0   1   5  4  1  o          0.0000      118.1156  230.79   3.10566
   0   7   1  4  2  o          0.0000     1423.8137  359.86   3.10284
  -1   2   3  4  2  o       2376.7136     2404.5215  358.26   3.09086
  -2   0   2  2  2  o      15665.2393    15843.9551  185.48   3.08902
  -1   2   1  4  1  o       4192.3945     4260.5493  189.97   3.08662
  -1   2   3  4  2  o          0.0000     2404.5215  358.26   3.09086
  -2   0   2  2  2  o          0.0000    15843.9551  185.48   3.08902
  -1   2   1  4  1  o          0.0000     4260.5493  189.97   3.08662
   0   6   2  4  2  o      12654.9570    13010.6689   12.35   3.07667
   2   1   2  4  1  o        493.6643      505.2036  200.87   3.07407
   0   6   2  4  2  o          0.0000    13010.6689   12.35   3.07667
   2   1   2  4  1  o          0.0000      505.2036  200.87   3.07407
  -2   1   2  4  2  o        167.5475      165.2565  181.62   3.06087
  -2   0   4  2  1  o       1154.9663     1135.0951  170.83   3.05946
  -2   1   2  4  2  o          0.0000      165.2565  181.62   3.06087
  -2   0   4  2  1  o          0.0000     1135.0951  170.83   3.05946
   1   2   1  4  1  o       1238.2670     1189.6106   17.30   3.04656
   1   2   3  4  2  o      18099.5566    17324.8652  359.85   3.04191
   1   2   1  4  1  o          0.0000     1189.6106   17.30   3.04656
  -2   1   3  4  1  o       2414.1516     2329.7126  359.29   3.03829
   1   2   3  4  2  o          0.0000    17324.8652  359.85   3.04191
  -2   1   3  4  1  o          0.0000     2329.7126  359.29   3.03829
   2   0   2  2  2  o       1233.6567     1208.4912  201.22   3.02439
   2   0   2  2  2  o          0.0000     1208.4912  201.22   3.02439
  -2   4   1  4  2  o       1561.4695     1561.7820  179.86   3.01558
  -2   4   1  4  2  o          0.0000     1561.7820  179.86   3.01558
   2   1   2  4  2  o       5432.1938     5683.3403  359.54   2.99795
   2   1   2  4  2  o          0.0000     5683.3403  359.54   2.99795
   0   4   3  4  2  o         59.3781       62.6169    7.97   2.99039
   2   4   1  4  2  o       1443.7931     1520.0686  358.21   2.98501
   0   4   3  4  2  o          0.0000       62.6169    7.97   2.99039
  -2   2   2  4  2  o         23.2091       24.3196  301.43   2.98083
   1   7   0  4  2  o         49.5279       51.7860  196.99   2.97920
   2   4   1  4  2  o          0.0000     1520.0686  358.21   2.98501
  -1   1   5  4  1  o       1110.0253     1149.4492    7.88   2.97351
  -2   2   2  4  2  o          0.0000       24.3196  301.43   2.98083
   1   7   0  4  2  o          0.0000       51.7860  196.99   2.97920
  -1   2   2  4  1  o         61.6031       63.5042    7.60   2.96939
  -1   1   5  4  1  o          0.0000     1149.4492    7.88   2.97351
  -1   2   2  4  1  o          0.0000       63.5042    7.60   2.96939
  -1   3   3  4  2  o       1038.6643     1072.7070   40.93   2.95712
  -1   3   3  4  2  o          0.0000     1072.7070   40.93   2.95712
   0   2   3  4  1  o        144.4568      152.6011   82.21   2.93324
   0   2   3  4  1  o          0.0000      152.6011   82.21   2.93324
   2   2   2  4  2  o       8359.4639     8505.6943  183.19   2.92263
   2   2   2  4  2  o          0.0000     8505.6943  183.19   2.92263
   1   3   3  4  2  o       1813.7900     1793.4261  148.70   2.91417
   0   0   6  2  1  o      12298.8516    12150.1484  186.59   2.91007
   1   3   3  4  2  o          0.0000     1793.4261  148.70   2.91417
   0   0   6  2  1  o          0.0000    12150.1484  186.59   2.91007
   1   2   2  4  1  o         11.1641       10.9615  341.38   2.89921
   2   5   0  4  2  o        607.1170      587.7520  356.01   2.89226
   1   2   2  4  1  o          0.0000       10.9615  341.38   2.89921
   2   5   0  4  2  o          0.0000      587.7520  356.01   2.89226
  -1   7   1  4  2  o       1908.9961     1840.5120   26.62   2.87379
  -1   7   1  4  2  o          0.0000     1840.5120   26.62   2.87379
   1   7   1  4  2  o       5507.9033     5637.0796   15.08   2.86045
  -2   3   2  4  2  o       3538.7625     3623.2285  181.45   2.86033
  -1   6   2  4  2  o        342.0277      351.0246  162.27   2.85956
   1   7   1  4  2  o          0.0000     5637.0796   15.08   2.86045
  -2   3   2  4  2  o          0.0000     3623.2285  181.45   2.86033
  -1   6   2  4  2  o          0.0000      351.0246  162.27   2.85956
   0   8   0  2  2  o       2925.1868     3072.8428  178.82   2.84059
   0   8   0  2  2  o          0.0000     3072.8428  178.82   2.84059
   1   6   2  4  2  o        372.4835      394.1504  197.00   2.83345
   2   1   3  4  1  o       3650.6729     3838.8442    1.72   2.82842
   1   6   2  4  2  o          0.0000      394.1504  197.00   2.83345
   2   1   3  4  1  o          0.0000     3838.8442    1.72   2.82842
  -1   0   6  2  1  o        659.1440      682.7183  359.66   2.81589
  -1   0   6  2  1  o          0.0000      682.7183  359.66   2.81589
   2   3   2  4  2  o      16799.0137    17400.5156  180.68   2.80879
   1   1   5  4  1  o         60.5202       62.5624  335.45   2.80615
   2   3   2  4  2  o          0.0000    17400.5156  180.68   2.80879
  -2   5   1  4  2  o        609.3979      628.6219  248.77   2.80173
   1   1   5  4  1  o          0.0000       62.5624  335.45   2.80615
  -1   4   3  4  2  o        387.9211      400.8824  175.08   2.79605
  -2   5   1  4  2  o          0.0000      628.6219  248.77   2.80173
  -1   2   3  4  1  o          4.6764        4.8501  186.59   2.79046
  -2   1   4  4  1  o        145.8514      151.3171  217.07   2.78952
  -1   4   3  4  2  o          0.0000      400.8824  175.08   2.79605
   2   0   4  2  1  o       3688.6897     3825.1868  172.84   2.78354
  -1   2   3  4  1  o          0.0000        4.8501  186.59   2.79046
  -2   1   4  4  1  o          0.0000      151.3171  217.07   2.78952
   0   5   3  4  2  o        699.4725      726.9313    1.90   2.78149
   2   5   1  4  2  o       1880.9249     1945.4011  148.77   2.77716
   2   0   4  2  1  o          0.0000     3825.1868  172.84   2.78354
   0   5   3  4  2  o          0.0000      726.9313    1.90   2.78149
   2   5   1  4  2  o          0.0000     1945.4011  148.77   2.77716
   0   7   2  4  2  o        545.7514      561.7969    5.35   2.76484
   1   4   3  4  2  o       6015.4990     6204.4082  178.04   2.75966
   0   7   2  4  2  o          0.0000      561.7969    5.35   2.76484
   1   4   3  4  2  o          0.0000     6204.4082  178.04   2.75966
   0   8   1  4  2  o        128.8715      128.6078    1.12   2.74293
   0   8   1  4  2  o          0.0000      128.6078    1.12   2.74293
  -2   4   2  4  2  o       2827.8179     2679.7539  171.12   2.71380
  -2   4   2  4  2  o          0.0000     2679.7539  171.12   2.71380
   1   2   3  4  1  o       2222.6970     2153.2339  358.66   2.70408
   1   2   3  4  1  o          0.0000     2153.2339  358.66   2.70408
   0   2   4  4  1  o       1385.9050     1362.2494  359.26   2.68041
   0   1   6  4  1  o       9315.3789     9075.7295  180.68   2.67490
   0   2   4  4  1  o          0.0000     1362.2494  359.26   2.68041
   2   4   2  4  2  o        414.1644      402.3911   26.03   2.66967
   0   1   6  4  1  o          0.0000     9075.7295  180.68   2.67490
   2   6   0  4  2  o       6940.0259     6764.4302  187.66   2.66459
   2   4   2  4  2  o          0.0000      402.3911   26.03   2.66967
   2   6   0  4  2  o          0.0000     6764.4302  187.66   2.66459
   1   8   0  4  2  o       9059.0781     8667.8281    8.68   2.65639
   1   8   0  4  2  o          0.0000     8667.8281    8.68   2.65639
   1   0   6  2  1  o         27.7402       26.2416  159.02   2.64640
   1   0   6  2  1  o          0.0000       26.2416  159.02   2.64640
   0   0   4  2  2  o      27196.8438    25759.3340    9.39   2.63778
   0   0   4  2  2  o          0.0000    25759.3340    9.39   2.63778
  -1   5   3  4  2  o        746.2066      726.4040    7.44   2.62306
   0   1   4  4  2  o       3949.3103     3889.1973  177.60   2.62018
  -1   5   3  4  2  o          0.0000      726.4040    7.44   2.62306
   0   1   4  4  2  o          0.0000     3889.1973  177.60   2.62018
   3   0   0  2  1  o         17.1929       16.8449   34.40   2.60554
  -1   7   2  4  2  o        226.9183      222.4570  175.06   2.60407
  -1   1   6  4  1  o       2868.1606     2802.5334    8.88   2.60121
   3   0   0  2  1  o          0.0000       16.8449   34.40   2.60554
  -1   7   2  4  2  o          0.0000      222.4570  175.06   2.60407
  -1   1   6  4  1  o          0.0000     2802.5334    8.88   2.60121
  -2   6   1  4  2  o          8.4065        8.1168  331.03   2.59330
   1   5   3  4  2  o        462.1441      445.8904   10.60   2.59294
  -2   6   1  4  2  o          0.0000        8.1168  331.03   2.59330
   1   5   3  4  2  o          0.0000      445.8904   10.60   2.59294
   1   7   2  4  2  o         24.9438       24.0895   33.27   2.58431
  -1   2   4  4  1  o         28.2829       27.7196  169.40   2.58202
  -1   8   1  4  2  o         52.0926       51.1407  346.93   2.58086
   1   7   2  4  2  o          0.0000       24.0895   33.27   2.58431
  -2   1   3  4  2  o       8059.6675     8059.3574  192.71   2.57755
   0   6   3  4  2  o         65.6160       65.7371   15.99   2.57722
   2   1   4  4  1  o       1252.2913     1262.6053  350.57   2.57564
  -1   2   4  4  1  o          0.0000       27.7196  169.40   2.58202
  -1   8   1  4  2  o          0.0000       51.1407  346.93   2.58086
   2   6   1  4  2  o         10.6094       10.8383  189.34   2.57378
   1   8   1  4  2  o         44.9313       46.4705   14.93   2.57119
  -2   1   3  4  2  o          0.0000     8059.3574  192.71   2.57755
   0   6   3  4  2  o          0.0000       65.7371   15.99   2.57722
   0   2   4  4  2  o       8852.9912     9212.9990    5.93   2.56945
   2   1   4  4  1  o          0.0000     1262.6053  350.57   2.57564
   2   6   1  4  2  o          0.0000       10.8383  189.34   2.57378
   1   8   1  4  2  o          0.0000       46.4705   14.93   2.57119
  -3   0   2  2  1  o        296.2912      305.3137  329.12   2.56423
   2   2   0  4  1  o       1656.2319     1704.0219  181.79   2.56350
   0   2   4  4  2  o          0.0000     9212.9990    5.93   2.56945
  -2   2   1  4  1  o       2200.1331     2230.8225  185.87   2.55928
  -3   0   2  2  1  o          0.0000      305.3137  329.12   2.56423
   2   2   0  4  1  o          0.0000     1704.0219  181.79   2.56350
  -2   5   2  4  2  o        701.5424      698.2633  184.47   2.55480
  -2   2   1  4  1  o          0.0000     2230.8225  185.87   2.55928
  -2   5   2  4  2  o          0.0000      698.2633  184.47   2.55480
  -2   1   5  4  1  o        936.7601      893.2333   14.39   2.53793
  -2   1   5  4  1  o          0.0000      893.2333   14.39   2.53793
  -2   2   3  4  2  o        291.8300      280.1276  348.72   2.52920
  -2   2   3  4  2  o          0.0000      280.1276  348.72   2.52920
   2   1   3  4  2  o       2076.7800     2039.4033   24.55   2.52130
   2   5   2  4  2  o        876.1605      868.2810    3.26   2.51787
   2   1   3  4  2  o          0.0000     2039.4033   24.55   2.52130
   2   2   1  4  1  o       7407.8301     7306.4663  185.12   2.51394
   2   5   2  4  2  o          0.0000      868.2810    3.26   2.51787
   2   2   1  4  1  o          0.0000     7306.4663  185.12   2.51394
  -2   2   2  4  1  o       1459.8804     1405.9717  359.21   2.50207
   0   8   2  4  2  o        312.6272      299.1942  185.03   2.50108
  -2   2   2  4  1  o          0.0000     1405.9717  359.21   2.50207
   0   8   2  4  2  o          0.0000      299.1942  185.03   2.50108
   1   2   4  4  1  o         14.9276       14.4071  194.29   2.49137
   0   3   4  4  2  o       3038.8792     2922.4946    5.64   2.49106
  -1   1   4  4  2  o      11635.3711    11195.3555  181.44   2.49085
   1   2   4  4  1  o          0.0000       14.4071  194.29   2.49137
   0   3   4  4  2  o          0.0000     2922.4946    5.64   2.49106
  -1   1   4  4  2  o          0.0000    11195.3555  181.44   2.49085
   3   1   0  4  2  o        240.7524      236.0447    0.47   2.48464
   3   1   0  4  2  o          0.0000      236.0447    0.47   2.48464
   2   2   3  4  2  o         52.7969       52.9070  155.53   2.47600
   2   2   3  4  2  o          0.0000       52.9070  155.53   2.47600
   1   1   6  4  1  o       2649.9175     2735.8447  188.75   2.46584
   1   1   6  4  1  o          0.0000     2735.8447  188.75   2.46584
   1   1   4  4  2  o      13130.5576    13497.3662    1.37   2.45659
   0   9   1  4  2  o        458.9554      469.5102  180.18   2.45564
  -2   3   3  4  2  o      12689.5215    12888.0635    2.73   2.45434
   2   7   0  4  2  o        320.4833      325.3776  184.43   2.45427
   1   1   4  4  2  o          0.0000    13497.3662    1.37   2.45659
  -1   6   3  4  2  o        763.8499      755.6406  173.09   2.44968
   0   9   1  4  2  o          0.0000      469.5102  180.18   2.45564
  -2   3   3  4  2  o          0.0000    12888.0635    2.73   2.45434
   2   7   0  4  2  o          0.0000      325.3776  184.43   2.45427
  -2   0   6  2  1  o        221.2648      218.3500  129.11   2.44792
  -1   2   4  4  2  o       1975.8254     1933.5728   17.52   2.44714
  -3   0   1  2  2  o      18595.4180    18112.3652    0.19   2.44461
  -1   6   3  4  2  o          0.0000      755.6406  173.09   2.44968
  -2   0   6  2  1  o          0.0000      218.3500  129.11   2.44792
   3   2   0  4  2  o      44487.3828    43483.9570  186.80   2.44125
  -1   2   4  4  2  o          0.0000     1933.5728   17.52   2.44714
  -3   1   1  4  1  o       1020.1436     1000.2965  185.43   2.43910
  -3   0   1  2  2  o          0.0000    18112.3652    0.19   2.44461
   3   2   0  4  2  o          0.0000    43483.9570  186.80   2.44125
   0   2   5  4  1  o       1020.3621      996.9406  171.31   2.43462
   3   0   2  2  1  o        310.2135      302.9253   39.38   2.43427
  -3   1   1  4  1  o          0.0000     1000.2965  185.43   2.43910
   3   1   0  4  1  o        139.6985      136.0509  220.99   2.43269
  -3   1   1  4  2  o       1098.7035     1062.8398    2.67   2.43059
   0   2   5  4  1  o          0.0000      996.9406  171.31   2.43462
   3   0   2  2  1  o          0.0000      302.9253   39.38   2.43427
   3   1   0  4  1  o          0.0000      136.0509  220.99   2.43269
   1   6   3  4  2  o          7.9586        7.6673   68.61   2.42510
  -3   1   1  4  2  o          0.0000     1062.8398    2.67   2.43059
   3   0   1  2  2  o      29699.8672    28903.0488    0.22   2.42018
   2   2   2  4  1  o       2613.6250     2548.3718  359.78   2.41932
   1   6   3  4  2  o          0.0000        7.6673   68.61   2.42510
   1   2   4  4  2  o       2193.3013     2150.5193  194.52   2.41462
   3   0   1  2  2  o          0.0000    28903.0488    0.22   2.42018
   2   2   2  4  1  o          0.0000     2548.3718  359.78   2.41932
   1   2   4  4  2  o          0.0000     2150.5193  194.52   2.41462
   3   1   1  4  2  o        376.8451      367.3444  177.03   2.40657
   2   3   3  4  2  o        254.2919      247.7883  197.88   2.40563
  -2   2   3  4  1  o       3427.9988     3351.0925  191.57   2.40176
   3   1   1  4  2  o          0.0000      367.3444  177.03   2.40657
   2   3   3  4  2  o          0.0000      247.7883  197.88   2.40563
  -3   1   2  4  1  o        774.9114      759.4809   10.56   2.39896
  -2   7   1  4  2  o        270.1357      264.5861  226.99   2.39822
  -2   2   3  4  1  o          0.0000     3351.0925  191.57   2.40176
  -2   6   2  4  2  o        297.0452      292.9554  145.25   2.39380
  -3   1   2  4  1  o          0.0000      759.4809   10.56   2.39896
   1   9   0  4  2  o       1339.4552     1321.9949  184.06   2.39296
   0   4   4  4  2  o      11793.7861    11644.2969  189.88   2.39247
  -2   7   1  4  2  o          0.0000      264.5861  226.99   2.39822
  -3   2   1  4  2  o       6262.9482     6186.1055    0.78   2.38992
  -2   6   2  4  2  o          0.0000      292.9554  145.25   2.39380
   1   9   0  4  2  o          0.0000     1321.9949  184.06   2.39296
   0   4   4  4  2  o          0.0000    11644.2969  189.88   2.39247
   0   7   3  4  2  o         21.0610       20.6376  170.61   2.38549
  -3   2   1  4  2  o          0.0000     6186.1055    0.78   2.38992
   2   7   1  4  2  o        506.6932      494.0863   31.70   2.38276
   3   1   1  4  1  o         83.1064       81.4299   38.75   2.38078
  -1   8   2  4  2  o        496.2905      483.5783   38.47   2.38019
   0   7   3  4  2  o          0.0000       20.6376  170.61   2.38549
  -1   3   4  4  2  o        182.3259      177.8951    6.85   2.37913
   2   7   1  4  2  o          0.0000      494.0863   31.70   2.38276
   3   1   1  4  1  o          0.0000       81.4299   38.75   2.38078
  -1   8   2  4  2  o          0.0000      483.5783   38.47   2.38019
   3   3   0  4  2  o       2220.8379     2213.2966  180.49   2.37373
  -1   3   4  4  2  o          0.0000      177.8951    6.85   2.37913
  -1   2   5  4  1  o        380.9064      388.2226  150.37   2.36937
   3   3   0  4  2  o          0.0000     2213.2966  180.49   2.37373
   3   2   1  4  2  o       2287.4785     2373.9912  359.36   2.36708
   1   8   2  4  2  o        316.5705      331.1490  316.19   2.36507
  -1   2   5  4  1  o          0.0000      388.2226  150.37   2.36937
   2   6   2  4  2  o       1528.5535     1599.8068  164.54   2.36335
   3   2   1  4  2  o          0.0000     2373.9912  359.36   2.36708
  -2   4   3  4  2  o        192.8070      200.0553  187.88   2.35988
   1   8   2  4  2  o          0.0000      331.1490  316.19   2.36507
   2   6   2  4  2  o          0.0000     1599.8068  164.54   2.36335
  -2   4   3  4  2  o          0.0000      200.0553  187.88   2.35988
   1   3   4  4  2  o        207.0365      203.5093  178.45   2.34923
   1   3   4  4  2  o          0.0000      203.5093  178.45   2.34923
   0   1   7  4  1  o       9003.5039     8820.4121  184.40   2.34145
   2   1   5  4  1  o        157.0534      154.9651   40.01   2.33737
  -1   9   1  4  2  o      10734.4609    10574.6748    9.69   2.33730
  -3   0   4  2  1  o        114.3124      112.8891  259.42   2.33691
   0   1   7  4  1  o          0.0000     8820.4121  184.40   2.34145
   2   1   5  4  1  o          0.0000      154.9651   40.01   2.33737
  -1   9   1  4  2  o          0.0000    10574.6748    9.69   2.33730
  -3   0   4  2  1  o          0.0000      112.8891  259.42   2.33691
   1   9   1  4  2  o       8382.6475     8368.1963   11.09   2.33011
  -3   3   1  4  2  o        179.1130      177.6314   10.94   2.32646
   1   9   1  4  2  o          0.0000     8368.1963   11.09   2.33011
  -3   3   1  4  2  o          0.0000      177.6314   10.94   2.32646
  -3   1   3  4  1  o        414.6469      414.4743  203.95   2.31873
   2   4   3  4  2  o         26.3756       26.5349  146.59   2.31649
  -3   1   3  4  1  o          0.0000      414.4743  203.95   2.31873
   2   4   3  4  2  o          0.0000       26.5349  146.59   2.31649
   3   3   1  4  2  o       1842.6237     1986.8202    2.71   2.30537
  -2   1   6  4  1  o       1380.2275     1465.3584  359.82   2.30292
  -1   1   7  4  1  o         18.9155       19.9351  275.99   2.29995
   3   3   1  4  2  o          0.0000     1986.8202    2.71   2.30537
  -2   1   6  4  1  o          0.0000     1465.3584  359.82   2.30292
  -1   1   7  4  1  o          0.0000       19.9351  275.99   2.29995
   2   2   3  4  1  o       5563.2153     5752.7637  188.62   2.29398
  -1   4   4  4  2  o        293.4597      302.4779   34.48   2.29280
   3   1   2  4  1  o        898.4548      923.2540  184.42   2.29154
   2   2   3  4  1  o          0.0000     5752.7637  188.62   2.29398
   3   4   0  4  2  o       1864.2109     1898.0137  203.64   2.28796
  -1   4   4  4  2  o          0.0000      302.4779   34.48   2.29280
   3   1   2  4  1  o          0.0000      923.2540  184.42   2.29154
  -1   7   3  4  2  o       4546.0742     4592.9932  195.61   2.28328
   3   4   0  4  2  o          0.0000     1898.0137  203.64   2.28796
   1   2   5  4  1  o       1093.5107     1101.7286  198.42   2.28205
   0   5   4  4  2  o        316.8488      318.9343  177.42   2.28139
  -1   7   3  4  2  o          0.0000     4592.9932  195.61   2.28328
   0   9   2  4  2  o        510.2485      507.8359    5.18   2.27755
   1   2   5  4  1  o          0.0000     1101.7286  198.42   2.28205
   0   5   4  4  2  o          0.0000      318.9343  177.42   2.28139
  -2   2   4  4  1  o        387.8184      379.7637    1.55   2.27308
   0  10   0  2  2  o     128264.5310   124496.0310    4.13   2.27247
   0   9   2  4  2  o          0.0000      507.8359    5.18   2.27755
  -2   2   4  4  1  o          0.0000      379.7637    1.55   2.27308
  -3   1   2  4  2  o        647.9966      624.9899    5.02   2.26735
   0  10   0  2  2  o          0.0000   124496.0310    4.13   2.27247
   1   4   4  4  2  o        155.1506      150.3337  318.94   2.26600
   2   8   0  4  2  o         36.3014       35.5453    6.27   2.26418
   1   7   3  4  2  o        385.1380      379.8672  250.34   2.26334
  -3   1   2  4  2  o          0.0000      624.9899    5.02   2.26735
   1   4   4  4  2  o          0.0000      150.3337  318.94   2.26600
   2   8   0  4  2  o          0.0000       35.5453    6.27   2.26418
   1   7   3  4  2  o          0.0000      379.8672  250.34   2.26334
  -2   5   3  4  2  o       2002.6350     2178.4517  152.01   2.25308
  -2   5   3  4  2  o          0.0000     2178.4517  152.01   2.25308
  -3   4   1  4  2  o         73.9966       76.9214    7.97   2.24554
   0   3   1  4  1  o       1303.4771     1348.9246  189.20   2.24526
  -3   4   1  4  2  o          0.0000       76.9214    7.97   2.24554
   0   3   1  4  1  o          0.0000     1348.9246  189.20   2.24526
  -2   7   2  4  2  o       1356.3492     1361.1351  359.80   2.23783
   2   0   6  2  1  o        383.6816      392.7304   33.27   2.23482
  -3   2   2  4  2  o      13886.2373    14201.7236  191.45   2.23423
  -2   7   2  4  2  o          0.0000     1361.1351  359.80   2.23783
   2   0   6  2  1  o          0.0000      392.7304   33.27   2.23482
   3   1   2  4  2  o         75.8095       80.1780  193.96   2.22878
  -3   2   2  4  2  o          0.0000    14201.7236  191.45   2.23423
   3   4   1  4  2  o         77.7449       82.6744  354.26   2.22656
   3   1   2  4  2  o          0.0000       80.1780  193.96   2.22878
   0  10   1  4  2  o        455.7121      493.9309    9.68   2.22153
   3   4   1  4  2  o          0.0000       82.6744  354.26   2.22656
  -2   8   1  4  2  o          0.9392        1.0345  247.63   2.21995
   0  10   1  4  2  o          0.0000      493.9309    9.68   2.22153
   2   5   3  4  2  o       4974.9336     5557.6157  197.03   2.21522
  -2   8   1  4  2  o          0.0000        1.0345  247.63   2.21995
   2   7   2  4  2  o        792.3575      861.1252    4.74   2.21289
   0   8   3  4  2  o          0.7882        0.8118  357.48   2.20984
  -3   1   4  4  1  o         31.4001       32.0909  330.55   2.20978
   0   2   6  4  1  o         74.6580       76.2880  187.40   2.20976
   2   5   3  4  2  o          0.0000     5557.6157  197.03   2.21522
   2   8   1  4  2  o          2.0286        2.0017  126.91   2.20767
   2   7   2  4  2  o          0.0000      861.1252    4.74   2.21289
   0   8   3  4  2  o          0.0000        0.8118  357.48   2.20984
  -3   1   4  4  1  o          0.0000       32.0909  330.55   2.20978
   0   2   6  4  1  o          0.0000       76.2880  187.40   2.20976
   2   8   1  4  2  o          0.0000        2.0017  126.91   2.20767
   3   2   2  4  2  o      19753.7813    19232.8574    9.85   2.19730
  -1   5   4  4  2  o       1223.9702     1200.9839    5.22   2.19448
   3   2   2  4  2  o          0.0000    19232.8574    9.85   2.19730
   0   3   2  4  1  o        235.9882      228.6301   31.00   2.19156
   3   5   0  4  2  o       1876.6117     1808.1455    0.27   2.19023
   1   1   7  4  1  o        108.7952      104.8933   30.83   2.19004
  -1   5   4  4  2  o          0.0000     1200.9839    5.22   2.19448
   0   3   2  4  1  o          0.0000      228.6301   31.00   2.19156
  -1   9   2  4  2  o        701.0031      663.4515    7.14   2.18513
   3   5   0  4  2  o          0.0000     1808.1455    0.27   2.19023
   1   1   7  4  1  o          0.0000      104.8933   30.83   2.19004
   0   0   8  2  1  o       1303.3074     1246.5426  187.16   2.18255
  -3   3   2  4  2  o        237.1825      225.8148  181.94   2.18212
  -2   0   4  2  2  o       4796.9819     4588.4292    8.84   2.18048
  -1   9   2  4  2  o          0.0000      663.4515    7.14   2.18513
   0   0   8  2  1  o          0.0000     1246.5426  187.16   2.18255
   3   1   3  4  1  o        381.9770      368.1579   24.22   2.17699
  -3   3   2  4  2  o          0.0000      225.8148  181.94   2.18212
  -2   0   4  2  2  o          0.0000     4588.4292    8.84   2.18048
   1  10   0  4  2  o       1533.9916     1479.8607    6.53   2.17481
   1   3   0  4  1  o         82.7822       79.9745   75.38   2.17467
   1   9   2  4  2  o          4.1878        4.0414  128.64   2.17342
   3   1   3  4  1  o          0.0000      368.1579   24.22   2.17699
   1   5   4  4  2  o        638.5587      617.4568  185.13   2.17094
  -2   1   4  4  2  o        150.9029      146.0210  176.17   2.17051
   1  10   0  4  2  o          0.0000     1479.8607    6.53   2.17481
   1   3   0  4  1  o          0.0000       79.9745   75.38   2.17467
   1   9   2  4  2  o          0.0000        4.0414  128.64   2.17342
  -1   2   6  4  1  o        446.9644      436.9221    0.25   2.16767
   1   5   4  4  2  o          0.0000      617.4568  185.13   2.17094
  -2   1   4  4  2  o          0.0000      146.0210  176.17   2.17051
  -1   3   1  4  1  o        118.0478      116.2200  196.24   2.16501
   0   6   4  4  2  o        944.1744      929.2739  226.61   2.16455
  -1   2   6  4  1  o          0.0000      436.9221    0.25   2.16767
  -1   3   1  4  1  o          0.0000      116.2200  196.24   2.16501
   0   6   4  4  2  o          0.0000      929.2739  226.61   2.16455
  -1   0   8  2  1  o       3641.6589     3672.6643  189.47   2.15575
  -3   5   1  4  2  o        969.5521      984.2470    1.11   2.15294
   2   2   4  4  1  o        157.8147      158.9781    3.28   2.15281
   1   3   1  4  1  o         30.6643       30.7765   41.77   2.15105
  -1   0   8  2  1  o          0.0000     3672.6643  189.47   2.15575
   3   0   4  2  1  o        938.0983      936.3893   14.82   2.14940
   3   3   2  4  2  o         73.8395       73.6561    4.36   2.14768
  -3   5   1  4  2  o          0.0000      984.2470    1.11   2.15294
   2   2   4  4  1  o          0.0000      158.9781    3.28   2.15281
   1   3   1  4  1  o          0.0000       30.7765   41.77   2.15105
   3   0   4  2  1  o          0.0000      936.3893   14.82   2.14940
   3   3   2  4  2  o          0.0000       73.6561    4.36   2.14768
  -2   2   4  4  2  o        324.7076      307.9341   11.94   2.14140
  -2   6   3  4  2  o       1463.8895     1386.7756    3.79   2.14033
   3   5   1  4  2  o        177.1267      170.3650    1.23   2.13619
  -2   2   4  4  2  o          0.0000      307.9341   11.94   2.14140
  -2   6   3  4  2  o          0.0000     1386.7756    3.79   2.14033
   2   0   4  2  2  o       4147.7705     4024.3984   11.05   2.13501
  -1  10   1  4  2  o          6.8993        6.7476  173.42   2.13277
   3   5   1  4  2  o          0.0000      170.3650    1.23   2.13619
  -2   2   5  4  1  o        102.4757       99.3569  216.56   2.13064
   2   0   4  2  2  o          0.0000     4024.3984   11.05   2.13501
  -1   8   3  4  2  o        352.0388      337.2753    5.02   2.12785
  -1  10   1  4  2  o          0.0000        6.7476  173.42   2.13277
   1  10   1  4  2  o          4.5075        4.3074  127.49   2.12730
   2   1   4  4  2  o        125.7453      119.9384  171.65   2.12565
  -2   2   5  4  1  o          0.0000       99.3569  216.56   2.13064
  -1   3   2  4  1  o         27.4544       26.6944  298.76   2.12336
   2   1   6  4  1  o          4.0662        3.9619   52.36   2.12286
  -1   8   3  4  2  o          0.0000      337.2753    5.02   2.12785
   1  10   1  4  2  o          0.0000        4.3074  127.49   2.12730
   2   1   4  4  2  o          0.0000      119.9384  171.65   2.12565
  -1   3   2  4  1  o          0.0000       26.6944  298.76   2.12336
   2   1   6  4  1  o          0.0000        3.9619   52.36   2.12286
  -3   4   2  4  2  o       9057.2246     9168.4385  190.48   2.11494
   1   8   3  4  2  o        443.6003      447.9929  355.92   2.11168
   0   3   3  4  1  o        302.7705      304.0307  179.11   2.11003
  -3   4   2  4  2  o          0.0000     9168.4385  190.48   2.11494
   2   6   3  4  2  o       1313.2549     1318.5935  180.91   2.10780
   1   8   3  4  2  o          0.0000      447.9929  355.92   2.11168
   0   3   3  4  1  o          0.0000      304.0307  179.11   2.11003
   2   6   3  4  2  o          0.0000     1318.5935  180.91   2.10780
   0   1   5  4  2  o        189.5614      190.5165    4.94   2.10118
   2   2   4  4  2  o        870.0206      874.6436    9.12   2.09829
   1   3   2  4  1  o         12.9962       13.0131   77.88   2.09725
   0   1   5  4  2  o          0.0000      190.5165    4.94   2.10118
  -2   3   4  4  2  o        768.6923      767.9202  175.77   2.09539
   2   9   0  4  2  o        298.5516      297.6864    6.44   2.09435
   2   2   4  4  2  o          0.0000      874.6436    9.12   2.09829
  -2   1   7  4  1  o       2852.9458     2842.6863    7.77   2.09235
   1   3   2  4  1  o          0.0000       13.0131   77.88   2.09725
  -2   8   2  4  2  o        234.8653      233.9875  183.41   2.09092
  -2   3   4  4  2  o          0.0000      767.9202  175.77   2.09539
  -1   6   4  4  2  o       2595.8594     2586.4451  186.32   2.08990
   2   9   0  4  2  o          0.0000      297.6864    6.44   2.09435
   1   2   6  4  1  o         15.5875       15.4044    2.60   2.08745
  -2   1   7  4  1  o          0.0000     2842.6863    7.77   2.09235
   0  10   2  4  2  o      16714.4746    16564.4121  190.62   2.08708
   3   6   0  4  2  o        805.9631      795.4042  159.08   2.08624
  -2   8   2  4  2  o          0.0000      233.9875  183.41   2.09092
  -1   6   4  4  2  o          0.0000     2586.4451  186.32   2.08990
  -3   1   5  4  1  o        594.7942      581.9402  191.68   2.08451
   3   4   2  4  2  o       5861.9043     5684.8242   13.27   2.08353
   1   2   6  4  1  o          0.0000       15.4044    2.60   2.08745
   0  10   2  4  2  o          0.0000    16564.4121  190.62   2.08708
   3   6   0  4  2  o          0.0000      795.4042  159.08   2.08624
  -3   1   5  4  1  o          0.0000      581.9402  191.68   2.08451
   3   4   2  4  2  o          0.0000     5684.8242   13.27   2.08353
   0   1   8  4  1  o       4336.1982     4236.9648  186.05   2.07791
   0   2   5  4  2  o        305.8170      303.2578  178.44   2.07474
   0   1   8  4  1  o          0.0000     4236.9648  186.05   2.07791
  -3   2   1  4  1  o      13279.6816    13287.8994    5.29   2.07115
   2   8   2  4  2  o          4.4592        4.5044  191.17   2.07053
   0   2   5  4  2  o          0.0000      303.2578  178.44   2.07474
   1   6   4  4  2  o        485.0883      489.3501   14.13   2.06954
   3   2   0  4  1  o         48.8580       48.6655    2.08   2.06722
  -3   2   1  4  1  o          0.0000    13287.8994    5.29   2.07115
   2   8   2  4  2  o          0.0000        4.5044  191.17   2.07053
   1   6   4  4  2  o          0.0000      489.3501   14.13   2.06954
   3   2   0  4  1  o          0.0000       48.6655    2.08   2.06722
  -3   0   3  2  2  o        889.8616      872.7068  179.27   2.05935
  -2   9   1  4  2  o       2138.4602     2098.4805   17.10   2.05919
  -1   3   3  4  1  o        588.5250      597.6514  195.33   2.05496
   2   3   4  4  2  o        292.2411      296.2712  173.12   2.05495
  -1   1   8  4  1  o         20.4288       20.7796  135.31   2.05474
  -3   0   3  2  2  o          0.0000      872.7068  179.27   2.05935
  -2   9   1  4  2  o          0.0000     2098.4805   17.10   2.05919
  -3   6   1  4  2  o       2914.0466     2989.7385  181.19   2.05393
   1   0   8  2  1  o       2043.7423     2114.4622   12.82   2.05235
   0   9   3  4  2  o          0.0184        0.0195  216.00   2.05112
  -3   1   3  4  2  o        135.1094      143.3632  187.65   2.05094
  -1   3   3  4  1  o          0.0000      597.6514  195.33   2.05496
   2   3   4  4  2  o          0.0000      296.2712  173.12   2.05495
  -1   1   8  4  1  o          0.0000       20.7796  135.31   2.05474
   2   9   1  4  2  o       3018.0540     3228.1389  193.71   2.04938
   3   1   4  4  1  o        178.4539      186.5054   21.99   2.04924
  -3   6   1  4  2  o          0.0000     2989.7385  181.19   2.05393
   1   0   8  2  1  o          0.0000     2114.4622   12.82   2.05235
   0   7   4  4  2  o       1313.3339     1393.6938  186.75   2.04719
  -3   2   2  4  1  o        796.8395      823.9357  181.88   2.04641
   0   9   3  4  2  o          0.0000        0.0195  216.00   2.05112
  -3   1   3  4  2  o          0.0000      143.3632  187.65   2.05094
   2   9   1  4  2  o          0.0000     3228.1389  193.71   2.04938
   3   1   4  4  1  o          0.0000      186.5054   21.99   2.04924
  -1   0   5  2  2  o        231.8417      234.2540  161.33   2.04329
   0   7   4  4  2  o          0.0000     1393.6938  186.75   2.04719
  -3   2   2  4  1  o          0.0000      823.9357  181.88   2.04641
  -3   0   6  2  1  o        513.3138      502.8706  183.08   2.03964
   3   6   1  4  2  o       2040.7732     1976.3593  178.95   2.03937
  -1   0   5  2  2  o          0.0000      234.2540  161.33   2.04329
  -3   5   2  4  2  o         22.6695       21.7330  209.24   2.03703
  -2   4   4  4  2  o       3161.7666     3026.5435  188.01   2.03569
   3   2   1  4  1  o       4446.5366     4289.7769  187.12   2.03509
  -1   1   5  4  2  o      10822.2588    10359.6602  186.51   2.03508
  -3   0   6  2  1  o          0.0000      502.8706  183.08   2.03964
   3   6   1  4  2  o          0.0000     1976.3593  178.95   2.03937
   0   3   5  4  2  o         15.8135       15.1309    0.21   2.03281
  -3   5   2  4  2  o          0.0000       21.7330  209.24   2.03703
  -2   4   4  4  2  o          0.0000     3026.5435  188.01   2.03569
   3   2   1  4  1  o          0.0000     4289.7769  187.12   2.03509
  -1   1   5  4  2  o          0.0000    10359.6602  186.51   2.03508
   0   3   5  4  2  o          0.0000       15.1309    0.21   2.03281
   0  11   1  4  2  o        518.6195      498.5170    1.10   2.02739
  -2   7   3  4  2  o       4624.8335     4452.2710   10.23   2.02666
  -3   2   3  4  2  o        775.4695      746.9055  181.33   2.02633
   0  11   1  4  2  o          0.0000      498.5170    1.10   2.02739
  -2   7   3  4  2  o          0.0000     4452.2710   10.23   2.02666
  -3   2   3  4  2  o          0.0000      746.9055  181.33   2.02633
   1   3   3  4  1  o        823.9642      809.4001   12.97   2.01972
   1   0   5  2  2  o        322.1399      316.1814  162.95   2.01957
   3   0   3  2  2  o       4104.1885     4065.3108  180.08   2.01626
  -1  10   2  4  2  o         43.2557       43.1154  137.15   2.01527
   1   3   3  4  1  o          0.0000      809.4001   12.97   2.01972
   1   0   5  2  2  o          0.0000      316.1814  162.95   2.01957
   1   1   5  4  2  o       4852.9014     4909.1714  189.85   2.01164
   3   0   3  2  2  o          0.0000     4065.3108  180.08   2.01626
  -1   2   5  4  2  o         37.2863       37.8081  159.17   2.01103
   0   2   7  4  1  o        481.4143      490.1336  196.32   2.01035
  -1  10   2  4  2  o          0.0000       43.1154  137.15   2.01527
   0   3   4  4  1  o        115.1768      117.5650  140.53   2.00980
   3   5   2  4  2  o        805.2500      827.7557    5.23   2.00892
   3   1   3  4  2  o         44.6966       46.1328  186.99   2.00837
   2   2   5  4  1  o        189.5818      195.3561  193.76   2.00777
   1   1   5  4  2  o          0.0000     4909.1714  189.85   2.01164
   1  10   2  4  2  o        349.4674      364.7723  191.00   2.00607
  -1   2   5  4  2  o          0.0000       37.8081  159.17   2.01103
   0   2   7  4  1  o          0.0000      490.1336  196.32   2.01035
   0   3   4  4  1  o          0.0000      117.5650  140.53   2.00980
   3   5   2  4  2  o          0.0000      827.7557    5.23   2.00892
   3   1   3  4  2  o          0.0000       46.1328  186.99   2.00837
   2   2   5  4  1  o          0.0000      195.3561  193.76   2.00777
   1  10   2  4  2  o          0.0000      364.7723  191.00   2.00607
   2   7   3  4  2  o        188.3584      203.8155  228.79   1.99897
   2   4   4  4  2  o       2060.1658     2232.8320  190.42   1.99854
  -3   2   3  4  1  o        923.0161      985.5728    3.26   1.99592
   2   7   3  4  2  o          0.0000      203.8155  228.79   1.99897
   2   4   4  4  2  o          0.0000     2232.8320  190.42   1.99854
   1  11   0  4  2  o        594.2451      623.3518    2.50   1.99169
  -3   2   3  4  1  o          0.0000      985.5728    3.26   1.99592
   1   2   5  4  2  o        120.5117      123.8133    8.73   1.98840
  -2   0   8  2  1  o       2484.1189     2545.0615    6.28   1.98745
  -3   3   3  4  2  o         46.8661       47.8608  204.12   1.98722
   1  11   0  4  2  o          0.0000      623.3518    2.50   1.99169
  -2   2   6  4  1  o        223.6499      227.6490    4.05   1.98581
   3   2   3  4  2  o        517.0327      522.4758    2.40   1.98524
  -1   9   3  4  2  o       1202.4048     1213.9930  207.01   1.98505
  -1   2   7  4  1  o       1017.6446     1030.1804   16.06   1.98391
  -1   7   4  4  2  o       1504.2969     1512.0684  359.67   1.98369
   1   2   5  4  2  o          0.0000      123.8133    8.73   1.98840
  -2   0   8  2  1  o          0.0000     2545.0615    6.28   1.98745
  -3   3   3  4  2  o          0.0000       47.8608  204.12   1.98722
  -2   2   6  4  1  o          0.0000      227.6490    4.05   1.98581
   3   7   0  4  2  o       1045.5281     1048.1361  180.14   1.98056
   3   2   3  4  2  o          0.0000      522.4758    2.40   1.98524
  -1   9   3  4  2  o          0.0000     1213.9930  207.01   1.98505
  -1   2   7  4  1  o          0.0000     1030.1804   16.06   1.98391
  -1   7   4  4  2  o          0.0000     1512.0684  359.67   1.98369
   3   2   2  4  1  o          1.0826        1.0987   64.51   1.97850
   0   4   5  4  2  o        452.6615      454.7172  358.19   1.97817
   3   7   0  4  2  o          0.0000     1048.1361  180.14   1.98056
   3   2   2  4  1  o          0.0000        1.0987   64.51   1.97850
   0   4   5  4  2  o          0.0000      454.7172  358.19   1.97817
  -1   3   5  4  2  o      11270.7100    12045.7813  190.24   1.97278
   1   9   3  4  2  o       9893.3379    10703.7490  189.58   1.97190
  -1   3   5  4  2  o          0.0000    12045.7813  190.24   1.97278
  -1   3   4  4  1  o        571.6527      615.0402    9.90   1.96731
   1   9   3  4  2  o          0.0000    10703.7490  189.58   1.97190
   1   7   4  4  2  o       3702.8157     4033.5051  183.14   1.96626
  -2   5   4  4  2  o          3.9594        4.3026  108.60   1.96594
   1   1   8  4  1  o         53.0841       56.4510  342.53   1.96462
  -1   3   4  4  1  o          0.0000      615.0402    9.90   1.96731
   1   7   4  4  2  o          0.0000     4033.5051  183.14   1.96626
  -2   5   4  4  2  o          0.0000        4.3026  108.60   1.96594
   1   1   8  4  1  o          0.0000       56.4510  342.53   1.96462
  -1  11   1  4  2  o         75.5905       78.4158  217.88   1.95925
   2   3   0  4  1  o         98.0157      102.2760  354.33   1.95908
  -2   3   1  4  1  o       3060.3320     3198.7607    6.02   1.95720
   1  11   1  4  2  o       1070.4496     1127.4447  189.43   1.95501
  -2   9   2  4  2  o        850.4837      896.0079    5.43   1.95497
  -1  11   1  4  2  o          0.0000       78.4158  217.88   1.95925
   2   3   0  4  1  o          0.0000      102.2760  354.33   1.95908
   4   0   0  2  1  o       3537.5227     3724.7583    9.59   1.95415
  -3   1   6  4  1  o        801.5786      845.0646  194.01   1.95346
  -3   7   1  4  2  o          4.7242        5.0378  298.56   1.95285
  -3   6   2  4  2  o       3519.2202     3756.7114    9.80   1.95256
  -2   3   1  4  1  o          0.0000     3198.7607    6.02   1.95720
   1   3   5  4  2  o      17060.5215    18244.0039  188.92   1.95140
   1  11   1  4  2  o          0.0000     1127.4447  189.43   1.95501
  -2   9   2  4  2  o          0.0000      896.0079    5.43   1.95497
   4   0   0  2  1  o          0.0000     3724.7583    9.59   1.95415
  -3   1   6  4  1  o          0.0000      845.0646  194.01   1.95346
   3   3   3  4  2  o         18.4904       19.4634  196.02   1.94842
  -3   7   1  4  2  o          0.0000        5.0378  298.56   1.95285
  -3   6   2  4  2  o          0.0000     3756.7114    9.80   1.95256
  -4   0   2  2  1  o       2959.8083     3043.3237    7.63   1.94671
   1   3   5  4  2  o          0.0000    18244.0039  188.92   1.95140
   3   3   3  4  2  o          0.0000       19.4634  196.02   1.94842
   2  10   0  4  2  o       1749.4121     1747.1639   14.45   1.94340
  -4   0   2  2  1  o          0.0000     3043.3237    7.63   1.94671
   3   7   1  4  2  o         42.1630       41.1819  345.08   1.94033
   2  10   0  4  2  o          0.0000     1747.1639   14.45   1.94340
   2   9   2  4  2  o         34.3942       33.4641  351.47   1.93827
   2   3   1  4  1  o        330.9383      327.0831   15.50   1.93669
  -3   4   3  4  2  o        903.3399      889.4014  357.83   1.93607
   3   7   1  4  2  o          0.0000       41.1819  345.08   1.94033
   2   1   7  4  1  o       1718.8873     1711.5355    7.85   1.93412
   2   9   2  4  2  o          0.0000       33.4641  351.47   1.93827
   0   8   4  4  2  o         52.2460       52.3345   11.25   1.93292
   2   5   4  4  2  o         47.4100       47.5588  190.21   1.93242
   2   3   1  4  1  o          0.0000      327.0831   15.50   1.93669
  -3   4   3  4  2  o          0.0000      889.4014  357.83   1.93607
  -2   3   2  4  1  o       1955.8492     1959.6891  188.88   1.93125
   2   1   7  4  1  o          0.0000     1711.5355    7.85   1.93412
   0   8   4  4  2  o          0.0000       52.3345   11.25   1.93292
   3   6   2  4  2  o       2416.0979     2435.7632  192.06   1.92777
   2   5   4  4  2  o          0.0000       47.5588  190.21   1.93242
  -2   3   2  4  1  o          0.0000     1959.6891  188.88   1.93125
   1   3   4  4  1  o        738.1115      742.6150  190.78   1.92631
  -3   2   4  4  1  o         11.4949       11.5604  344.93   1.92516
   0  11   2  4  2  o        260.7518      263.7992  182.40   1.92365
   3   6   2  4  2  o          0.0000     2435.7632  192.06   1.92777
  -1   4   5  4  2  o         96.1437       97.0656  342.48   1.92271
   1   3   4  4  1  o          0.0000      742.6150  190.78   1.92631
  -3   2   4  4  1  o          0.0000       11.5604  344.93   1.92516
   0  11   2  4  2  o          0.0000      263.7992  182.40   1.92365
   3   1   5  4  1  o        536.3375      527.0012  175.78   1.91805
  -1   4   5  4  2  o          0.0000       97.0656  342.48   1.92271
  -2   8   3  4  2  o        793.9577      771.5403    6.83   1.91561
  -2  10   1  4  2  o        573.4095      556.1406    3.43   1.91521
   0   5   5  4  2  o         15.7129       15.1438  197.69   1.91398
   3   1   5  4  1  o          0.0000      527.0012  175.78   1.91805
   1   2   7  4  1  o        549.9462      532.3658  199.84   1.91207
  -2   8   3  4  2  o          0.0000      771.5403    6.83   1.91561
  -2  10   1  4  2  o          0.0000      556.1406    3.43   1.91521
   0   5   5  4  2  o          0.0000       15.1438  197.69   1.91398
   0  10   3  4  2  o        631.8225      612.4847  188.34   1.90871
  -2   1   8  4  1  o        723.2462      705.1715   12.93   1.90747
   1   2   7  4  1  o          0.0000      532.3658  199.84   1.91207
   2  10   1  4  2  o         66.8619       65.2641  166.74   1.90731
   0  10   3  4  2  o          0.0000      612.4847  188.34   1.90871
   3   2   3  4  1  o        918.9124      900.2839  175.81   1.90336
   1   4   5  4  2  o       1005.2845      982.4667  188.30   1.90291
  -2   1   8  4  1  o          0.0000      705.1715   12.93   1.90747
   2  10   1  4  2  o          0.0000       65.2641  166.74   1.90731
   3   4   3  4  2  o        146.8070      144.2615    4.46   1.90014
   0   3   5  4  1  o        816.1115      804.1393   11.38   1.89972
   3   2   3  4  1  o          0.0000      900.2839  175.81   1.90336
   1   4   5  4  2  o          0.0000      982.4667  188.30   1.90291
   3   4   3  4  2  o          0.0000      144.2615    4.46   1.90014
   0   3   5  4  1  o          0.0000      804.1393   11.38   1.89972
   0  12   0  2  2  o      11214.4131    11302.3281    8.63   1.89373
   2   3   2  4  1  o       6870.1245     6954.4033  185.51   1.89242
   2   8   3  4  2  o        443.5088      451.3859  189.11   1.89218
  -2   6   4  4  2  o        315.4876      325.5591  208.89   1.88969
   0  12   0  2  2  o          0.0000    11302.3281    8.63   1.89373
   2   3   2  4  1  o          0.0000     6954.4033  185.51   1.89242
   2   8   3  4  2  o          0.0000      451.3859  189.11   1.89218
  -4   1   1  4  1  o        376.1924      381.3607   21.62   1.88556
  -2   6   4  4  2  o          0.0000      325.5591  208.89   1.88969
  -2   3   3  4  1  o         94.8348       95.7085  177.64   1.88398
  -4   1   1  4  1  o          0.0000      381.3607   21.62   1.88556
  -2   3   3  4  1  o          0.0000       95.7085  177.64   1.88398
  -1   8   4  4  2  o       3123.9922     3129.5593  193.84   1.87920
   4   1   0  4  1  o         77.3150       78.0006   11.86   1.87797
   3   8   0  4  2  o      10008.5117    10174.5508   13.93   1.87653
  -3   5   3  4  2  o        210.9146      215.3685  183.23   1.87578
   4   0   0  2  2  o      15142.0547    15514.0713  186.90   1.87472
  -1   8   4  4  2  o          0.0000     3129.5593  193.84   1.87920
   4   1   0  4  1  o          0.0000       78.0006   11.86   1.87797
   3   8   0  4  2  o          0.0000    10174.5508   13.93   1.87653
  -4   1   2  4  1  o       1548.2640     1554.3629    7.45   1.87137
  -3   5   3  4  2  o          0.0000      215.3685  183.23   1.87578
   4   0   0  2  2  o          0.0000    15514.0713  186.90   1.87472
   4   0   2  2  1  o        120.5724      119.9962   12.31   1.86956
   4   1   0  4  2  o         13.1803       12.9873  176.57   1.86837
  -1   3   5  4  1  o       1248.8975     1236.2343  185.13   1.86823
  -1  11   2  4  2  o         22.6897       22.2643  176.94   1.86699
   2   2   6  4  1  o        291.4966      287.4181    3.52   1.86687
  -4   1   2  4  1  o          0.0000     1554.3629    7.45   1.87137
   0   1   9  4  1  o        584.6122      574.9662  178.02   1.86544
  -3   7   2  4  2  o        208.6451      204.3725  186.07   1.86511
   4   0   2  2  1  o          0.0000      119.9962   12.31   1.86956
   1   8   4  4  2  o       4749.1616     4650.3940    9.86   1.86436
   0  12   1  4  2  o       1601.3058     1568.1499    4.51   1.86394
   4   1   0  4  2  o          0.0000       12.9873  176.57   1.86837
  -1   5   5  4  2  o        116.1392      113.7612  195.69   1.86361
  -1   3   5  4  1  o          0.0000     1236.2343  185.13   1.86823
  -1  11   2  4  2  o          0.0000       22.2643  176.94   1.86699
   2   2   6  4  1  o          0.0000      287.4181    3.52   1.86687
   0   1   9  4  1  o          0.0000      574.9662  178.02   1.86544
  -3   7   2  4  2  o          0.0000      204.3725  186.07   1.86511
   2   6   4  4  2  o       1980.4159     1937.4490  194.18   1.85986
   1   8   4  4  2  o          0.0000     4650.3940    9.86   1.86436
   1  11   2  4  2  o          4.6092        4.5067  250.22   1.85967
   0  12   1  4  2  o          0.0000     1568.1499    4.51   1.86394
  -1   5   5  4  2  o          0.0000      113.7612  195.69   1.86361
   3   0   6  2  1  o         38.0782       37.4740  208.19   1.85570
   2   6   4  4  2  o          0.0000     1937.4490  194.18   1.85986
  -1  10   3  4  2  o         32.0624       31.5814  337.61   1.85512
   1  11   2  4  2  o          0.0000        4.5067  250.22   1.85967
  -1   1   9  4  1  o       3666.9895     3638.4263  187.32   1.85303
  -3   8   1  4  2  o        365.2343      364.2689  351.52   1.85292
   3   0   6  2  1  o          0.0000       37.4740  208.19   1.85570
  -2   1   5  4  2  o      13581.8584    13629.7188    9.03   1.85066
  -1  10   3  4  2  o          0.0000       31.5814  337.61   1.85512
  -4   0   4  2  1  o       1126.7365     1123.0129  185.77   1.85020
   4   2   0  4  2  o       2612.2283     2624.5862  186.25   1.84971
   4   1   1  4  1  o         68.7975       68.5630   38.04   1.84937
  -1   1   9  4  1  o          0.0000     3638.4263  187.32   1.85303
  -3   8   1  4  2  o          0.0000      364.2689  351.52   1.85292
  -4   1   1  4  2  o       8582.2451     8603.4443   10.08   1.84684
  -2   1   5  4  2  o          0.0000    13629.7188    9.03   1.85066
  -2   2   7  4  1  o       1624.3175     1601.8162    7.06   1.84601
  -4   0   4  2  1  o          0.0000     1123.0129  185.77   1.85020
   1   5   5  4  2  o        346.8243      345.7570  191.31   1.84557
   4   2   0  4  2  o          0.0000     2624.5862  186.25   1.84971
   4   1   1  4  1  o          0.0000       68.5630   38.04   1.84937
   1  10   3  4  2  o        306.4815      302.3745  192.10   1.84438
   3   7   2  4  2  o          7.0501        6.8728   25.24   1.84347
   0   6   5  4  2  o        670.2033      652.7758  185.05   1.84341
   3   5   3  4  2  o        610.7762      591.5160    0.44   1.84304
  -4   1   1  4  2  o          0.0000     8603.4443   10.08   1.84684
   3   8   1  4  2  o        533.9076      509.9781    7.64   1.84221
  -2   2   7  4  1  o          0.0000     1601.8162    7.06   1.84601
   1   5   5  4  2  o          0.0000      345.7570  191.31   1.84557
  -3   2   5  4  1  o        208.5033      194.3235  214.24   1.84062
   1  10   3  4  2  o          0.0000      302.3745  192.10   1.84438
   3   7   2  4  2  o          0.0000        6.8728   25.24   1.84347
   0   6   5  4  2  o          0.0000      652.7758  185.05   1.84341
   3   5   3  4  2  o          0.0000      591.5160    0.44   1.84304
   3   8   1  4  2  o          0.0000      509.9781    7.64   1.84221
  -4   1   3  4  1  o       1030.6271      930.8483  177.40   1.83682
   1  12   0  4  2  o        946.5551      832.7396  198.98   1.83609
   0   2   8  4  1  o        197.8181      178.4564  181.93   1.83607
  -3   2   5  4  1  o          0.0000      194.3235  214.24   1.84062
   2   0   8  2  1  o          8.4638        7.7165   67.03   1.83301
   4   1   1  4  2  o      10150.2979     9210.0117  189.88   1.83274
  -2   2   5  4  2  o       2414.2903     2196.3154    6.57   1.83252
  -4   1   3  4  1  o          0.0000      930.8483  177.40   1.83682
   1  12   0  4  2  o          0.0000      832.7396  198.98   1.83609
   0   2   8  4  1  o          0.0000      178.4564  181.93   1.83607
   2   3   3  4  1  o         36.3203       33.5224  349.92   1.83060
  -2  10   2  4  2  o       1729.4794     1600.2758  194.29   1.83050
  -3   1   4  4  2  o         71.9966       67.1302  332.66   1.82905
  -4   2   1  4  2  o       1276.2367     1191.0840    1.49   1.82881
   2   0   8  2  1  o          0.0000        7.7165   67.03   1.83301
   4   1   1  4  2  o          0.0000     9210.0117  189.88   1.83274
  -2   2   5  4  2  o          0.0000     2196.3154    6.57   1.83252
   2   3   3  4  1  o          0.0000       33.5224  349.92   1.83060
  -2  10   2  4  2  o          0.0000     1600.2758  194.29   1.83050
   1   3   5  4  1  o        486.4705      448.1118    6.20   1.82452
  -3   1   4  4  2  o          0.0000       67.1302  332.66   1.82905
  -4   2   1  4  2  o          0.0000     1191.0840    1.49   1.82881
  -3   1   7  4  1  o       1785.9761     1643.2103    4.69   1.82414
   0   9   4  4  2  o        435.5229      398.7403  191.51   1.82400
  -1   2   8  4  1  o         10.2721        9.4328  344.64   1.82003
   1   3   5  4  1  o          0.0000      448.1118    6.20   1.82452
  -2   3   4  4  1  o       3052.9946     2804.4580  187.98   1.81993
   4   3   0  4  2  o         45.1166       40.9861  358.06   1.81982
  -3   1   7  4  1  o          0.0000     1643.2103    4.69   1.82414
   0   9   4  4  2  o          0.0000      398.7403  191.51   1.82400
   2  10   2  4  2  o        981.9590      912.4299  200.18   1.81677
   3   2   4  4  1  o          1.8003        1.6837   33.08   1.81620
   2   1   5  4  2  o      16524.5469    15459.4902  188.01   1.81580
  -1   2   8  4  1  o          0.0000        9.4328  344.64   1.82003
  -2   3   4  4  1  o          0.0000     2804.4580  187.98   1.81993
   4   3   0  4  2  o          0.0000       40.9861  358.06   1.81982
   4   2   1  4  2  o        121.9460      114.5601  186.32   1.81512
   2  10   2  4  2  o          0.0000      912.4299  200.18   1.81677
   3   2   4  4  1  o          0.0000        1.6837   33.08   1.81620
  -3   2   4  4  2  o      11152.0537    10774.6709   12.22   1.81153
   2   1   5  4  2  o          0.0000    15459.4902  188.01   1.81580
   4   2   1  4  2  o          0.0000      114.5601  186.32   1.81512
  -1  12   1  4  2  o         27.5052       26.7113   27.47   1.81058
  -2   7   4  4  2  o       1008.9333      980.6824  359.50   1.81008
  -2   9   3  4  2  o       5752.7622     5589.4902  190.09   1.80943
   2  11   0  4  2  o        489.9900      476.0614    9.43   1.80941
  -3   6   3  4  2  o       1189.4049     1155.0967    1.20   1.80920
   1  12   1  4  2  o        107.8862      104.1820  186.41   1.80723
  -3   2   4  4  2  o          0.0000    10774.6709   12.22   1.81153
  -1  12   1  4  2  o          0.0000       26.7113   27.47   1.81058
  -2   7   4  4  2  o          0.0000      980.6824  359.50   1.81008
  -2   9   3  4  2  o          0.0000     5589.4902  190.09   1.80943
   2  11   0  4  2  o          0.0000      476.0614    9.43   1.80941
  -3   6   3  4  2  o          0.0000     1155.0967    1.20   1.80920
  -2   3   5  4  2  o        144.8973      140.6260  339.04   1.80343
   1  12   1  4  2  o          0.0000      104.1820  186.41   1.80723
   4   1   2  4  1  o       1824.2462     1758.8998    9.10   1.80252
  -4   3   1  4  2  o        679.7975      651.3991  189.41   1.79990
  -2   3   5  4  2  o          0.0000      140.6260  339.04   1.80343
   2   2   5  4  2  o        421.4105      401.5319  193.62   1.79866
  -1   6   5  4  2  o       1568.4839     1491.0167  187.64   1.79828
   4   1   2  4  1  o          0.0000     1758.8998    9.10   1.80252
  -4   3   1  4  2  o          0.0000      651.3991  189.41   1.79990
   2   2   5  4  2  o          0.0000      401.5319  193.62   1.79866
  -1   6   5  4  2  o          0.0000     1491.0167  187.64   1.79828
   3   1   6  4  1  o       1568.2719     1521.2847    9.61   1.79009
   2   9   3  4  2  o       4097.4531     3984.2163   11.80   1.78965
   3   1   4  4  2  o         24.1044       23.4983   53.26   1.78886
   0   3   6  4  1  o        172.7516      169.5199  183.78   1.78694
   4   3   1  4  2  o        850.5693      832.9629    8.30   1.78684
  -2  11   1  4  2  o      10354.4707    10146.4893   11.89   1.78659
   3   1   6  4  1  o          0.0000     1521.2847    9.61   1.79009
   2   9   3  4  2  o          0.0000     3984.2163   11.80   1.78965
  -4   1   4  4  1  o       1355.8043     1342.0148   10.06   1.78515
   3   1   4  4  2  o          0.0000       23.4983   53.26   1.78886
   2   7   4  4  2  o        284.8699      283.3407  349.85   1.78382
  -3   3   4  4  2  o        434.2774      433.4817    2.76   1.78342
   0   3   6  4  1  o          0.0000      169.5199  183.78   1.78694
   4   3   1  4  2  o          0.0000      832.9629    8.30   1.78684
   0  12   2  4  2  o       7836.6128     7910.4463  190.06   1.78237
  -2  11   1  4  2  o          0.0000    10146.4893   11.89   1.78659
   1   6   5  4  2  o         22.7968       23.1022  297.56   1.78205
   0  11   3  4  2  o         97.8789      100.1486  355.43   1.78131
  -4   1   4  4  1  o          0.0000     1342.0148   10.06   1.78515
   4   4   0  4  2  o        819.1447      849.6919   20.78   1.78029
   2  11   1  4  2  o      13602.6279    14132.3926  190.00   1.78017
   3   6   3  4  2  o       1440.5537     1504.4608  358.74   1.77978
   2   7   4  4  2  o          0.0000      283.3407  349.85   1.78382
  -4   0   2  2  2  o      18580.9824    19566.3828    6.27   1.77911
  -3   3   4  4  2  o          0.0000      433.4817    2.76   1.78342
  -1   9   4  4  2  o       1300.3503     1376.3938  185.99   1.77866
   1   1   9  4  1  o       5236.6836     5490.7212    5.76   1.77825
   0  12   2  4  2  o          0.0000     7910.4463  190.06   1.78237
   1   6   5  4  2  o          0.0000       23.1022  297.56   1.78205
  -3   8   2  4  2  o       5669.0459     6070.6973   17.60   1.77747
   0  11   3  4  2  o          0.0000      100.1486  355.43   1.78131
   3   9   0  4  2  o        236.1139      254.8214    1.49   1.77640
   4   4   0  4  2  o          0.0000      849.6919   20.78   1.78029
   2  11   1  4  2  o          0.0000    14132.3926  190.00   1.78017
   3   6   3  4  2  o          0.0000     1504.4608  358.74   1.77978
  -4   0   2  2  2  o          0.0000    19566.3828    6.27   1.77911
  -1   9   4  4  2  o          0.0000     1376.3938  185.99   1.77866
   1   1   9  4  1  o          0.0000     5490.7212    5.76   1.77825
  -4   1   2  4  2  o        407.8376      443.6593  177.69   1.77368
  -3   8   2  4  2  o          0.0000     6070.6973   17.60   1.77747
   3   2   4  4  2  o      14782.9141    16027.9561  190.07   1.77246
   3   9   0  4  2  o          0.0000      254.8214    1.49   1.77640
   2   3   5  4  2  o        366.2056      393.2876   13.01   1.77113
   2   1   8  4  1  o       1612.4719     1686.3933    9.04   1.76970
   0   7   5  4  2  o          1.2231        1.2886  278.67   1.76928
  -4   1   2  4  2  o          0.0000      443.6593  177.69   1.77368
   3   2   4  4  2  o          0.0000    16027.9561  190.07   1.77246
   2   3   5  4  2  o          0.0000      393.2876   13.01   1.77113
   1   9   4  4  2  o        479.6812      487.8452  358.12   1.76606
   2   1   8  4  1  o          0.0000     1686.3933    9.04   1.76970
  -2   4   5  4  2  o       1267.0835     1270.2283    5.53   1.76495
   0   7   5  4  2  o          0.0000        1.2886  278.67   1.76928
  -1   3   6  4  1  o       1063.1461     1058.5294   13.91   1.76446
   1   9   4  4  2  o          0.0000      487.8452  358.12   1.76606
  -4   4   1  4  2  o        184.6935      177.4407  175.22   1.76164
  -2   4   5  4  2  o          0.0000     1270.2283    5.53   1.76495
  -1   3   6  4  1  o          0.0000     1058.5294   13.91   1.76446
   3   8   2  4  2  o       9288.1533     8974.1133  194.47   1.75871
   0   0   6  2  2  o      28882.4727    27933.1504  188.04   1.75852
  -4   2   2  4  2  o       2911.2283     2824.5388    6.16   1.75769
  -4   4   1  4  2  o          0.0000      177.4407  175.22   1.76164
  -3   0   8  2  1  o       1694.6892     1642.6252   11.60   1.75713
   1   2   8  4  1  o         29.3823       28.4596  171.06   1.75651
   2   3   4  4  1  o        147.0832      142.4441  208.93   1.75642
  -3   9   1  4  2  o          4.7141        4.5784  244.66   1.75632
   3   8   2  4  2  o          0.0000     8974.1133  194.47   1.75871
   0   0   6  2  2  o          0.0000    27933.1504  188.04   1.75852
   4   0   2  2  2  o      18328.7246    17701.8945    6.20   1.75415
  -4   2   2  4  2  o          0.0000     2824.5388    6.16   1.75769
   0   1   6  4  2  o       3567.2058     3427.2234  184.09   1.75328
  -3   0   8  2  1  o          0.0000     1642.6252   11.60   1.75713
   1   2   8  4  1  o          0.0000       28.4596  171.06   1.75651
   2   3   4  4  1  o          0.0000      142.4441  208.93   1.75642
  -3   9   1  4  2  o          0.0000        4.5784  244.66   1.75632
   4   0   2  2  2  o          0.0000    17701.8945    6.20   1.75415
   4   4   1  4  2  o        784.8707      733.7204  180.57   1.74939
   4   1   2  4  2  o         88.9729       83.1148  177.11   1.74895
   0   1   6  4  2  o          0.0000     3427.2234  184.09   1.75328
  -3   2   6  4  1  o         93.6840       88.2012  359.55   1.74852
   3   9   1  4  2  o         15.6941       14.6813  340.07   1.74720
  -2   1   9  4  1  o        463.7710      435.5355    0.36   1.74654
  -3   4   4  4  2  o      10319.7471     9665.6670    9.53   1.74618
   3   3   4  4  2  o       1573.5186     1473.7817  181.97   1.74611
   0   0  10  2  1  o        221.2766      207.6955   24.44   1.74604
   4   4   1  4  2  o          0.0000      733.7204  180.57   1.74939
   4   1   2  4  2  o          0.0000       83.1148  177.11   1.74895
  -2   3   5  4  1  o       1602.9312     1501.6206  187.36   1.74431
  -3   2   6  4  1  o          0.0000       88.2012  359.55   1.74852
   3   9   1  4  2  o          0.0000       14.6813  340.07   1.74720
  -2   1   9  4  1  o          0.0000      435.5355    0.36   1.74654
  -3   4   4  4  2  o          0.0000     9665.6670    9.53   1.74618
   3   3   4  4  2  o          0.0000     1473.7817  181.97   1.74611
   0   0  10  2  1  o          0.0000      207.6955   24.44   1.74604
   4   1   3  4  1  o        905.7271      848.4882  184.58   1.74147
  -2   3   5  4  1  o          0.0000     1501.6206  187.36   1.74431
  -1   0  10  2  1  o       2667.5232     2507.6216  189.23   1.73949
  -3   7   3  4  2  o       1149.5039     1076.2831    4.04   1.73898
   0   2   6  4  2  o       2971.0515     2795.7969  189.35   1.73783
  -1  11   3  4  2  o       1928.5881     1817.2240    7.62   1.73752
   4   1   3  4  1  o          0.0000      848.4882  184.58   1.74147
  -1  12   2  4  2  o       8995.1182     8492.6504  186.14   1.73702
  -1   0  10  2  1  o          0.0000     2507.6216  189.23   1.73949
  -3   7   3  4  2  o          0.0000     1076.2831    4.04   1.73898
   2   4   5  4  2  o       5861.2456     5579.3374  183.43   1.73464
   2   2   7  4  1  o        218.6234      209.0894   26.71   1.73461
   4   2   2  4  2  o       1577.7296     1511.1736    7.66   1.73361
   0   2   6  4  2  o          0.0000     2795.7969  189.35   1.73783
  -1  11   3  4  2  o          0.0000     1817.2240    7.62   1.73752
   4   5   0  4  2  o        215.1535      206.9793  186.02   1.73307
  -1  12   2  4  2  o          0.0000     8492.6504  186.14   1.73702
  -4   3   2  4  2  o        574.0002      557.8320  177.47   1.73198
   1  12   2  4  2  o       9310.3018     9116.0439    5.81   1.73112
   2   4   5  4  2  o          0.0000     5579.3374  183.43   1.73464
   2   2   7  4  1  o          0.0000      209.0894   26.71   1.73461
  -2   8   4  4  2  o       1250.1134     1234.6512  178.71   1.72965
   4   2   2  4  2  o          0.0000     1511.1736    7.66   1.73361
  -1   7   5  4  2  o       6321.4785     6250.4912   12.03   1.72927
   4   5   0  4  2  o          0.0000      206.9793  186.02   1.73307
   1  11   3  4  2  o       5381.4663     5326.0820    4.33   1.72869
  -4   3   2  4  2  o          0.0000      557.8320  177.47   1.73198
   1  12   2  4  2  o          0.0000     9116.0439    5.81   1.73112
  -2   8   4  4  2  o          0.0000     1234.6512  178.71   1.72965
  -1   7   5  4  2  o          0.0000     6250.4912   12.03   1.72927
   0  13   1  4  2  o          9.6117        9.5301    6.46   1.72455
   1  11   3  4  2  o          0.0000     5326.0820    4.33   1.72869
   4   0   4  2  1  o        260.3872      258.1670  206.31   1.72368
   3   2   5  4  1  o       6384.0103     6337.0400    6.90   1.72299
   0  10   4  4  2  o      13172.5820    13153.9219   11.11   1.72167
  -4   1   5  4  1  o       1046.8832     1042.5006  189.78   1.72066
   1   3   6  4  1  o       1665.2947     1658.7815  190.83   1.72037
   0  13   1  4  2  o          0.0000        9.5301    6.46   1.72455
   4   0   4  2  1  o          0.0000      258.1670  206.31   1.72368
  -2   5   5  4  2  o       9393.0313     9391.9629  192.46   1.71891
   3   2   5  4  1  o          0.0000     6337.0400    6.90   1.72299
   0  10   4  4  2  o          0.0000    13153.9219   11.11   1.72167
  -2  11   2  4  2  o        456.8445      459.3504    8.88   1.71724
  -4   1   5  4  1  o          0.0000     1042.5006  189.78   1.72066
   1   3   6  4  1  o          0.0000     1658.7815  190.83   1.72037
  -4   5   1  4  2  o      11148.4961    11215.1572  190.24   1.71585
  -1   1   6  4  2  o        612.3224      615.7429    7.39   1.71574
  -2   2   8  4  1  o         92.1246       91.4791    3.08   1.71531
   1   7   5  4  2  o       7351.7285     7344.8320   11.58   1.71483
  -2   5   5  4  2  o          0.0000     9391.9629  192.46   1.71891
  -2  11   2  4  2  o          0.0000      459.3504    8.88   1.71724
   0   3   6  4  2  o       1543.2325     1510.6188  190.23   1.71296
   3   7   3  4  2  o         86.6625       84.6999    7.72   1.71280
  -4   5   1  4  2  o          0.0000    11215.1572  190.24   1.71585
  -1   1   6  4  2  o          0.0000      615.7429    7.39   1.71574
  -3   3   1  4  1  o        371.6553      362.8123    5.98   1.71122
   3   4   4  4  2  o       3073.1548     2979.4438  196.98   1.71111
  -2   2   8  4  1  o          0.0000       91.4791    3.08   1.71531
   1   7   5  4  2  o          0.0000     7344.8320   11.58   1.71483
  -2  10   3  4  2  o         76.7221       74.3873  357.60   1.70940
   3   3   0  4  1  o       2365.3943     2305.0940  189.12   1.70900
   4   3   2  4  2  o        844.1043      818.1066  177.28   1.70893
   0   3   6  4  2  o          0.0000     1510.6188  190.23   1.71296
   3   7   3  4  2  o          0.0000       84.6999    7.72   1.71280
  -3   3   1  4  1  o          0.0000      362.8123    5.98   1.71122
   3   4   4  4  2  o          0.0000     2979.4438  196.98   1.71111
   2   8   4  4  2  o        169.1957      164.5086  180.01   1.70669
   2  11   2  4  2  o        655.6804      641.2372  352.36   1.70589
  -2  10   3  4  2  o          0.0000       74.3873  357.60   1.70940
   3   3   0  4  1  o          0.0000     2305.0940  189.12   1.70900
   4   3   2  4  2  o          0.0000      818.1066  177.28   1.70893
   4   5   1  4  2  o      11487.5928    11381.5645   10.28   1.70452
   2   8   4  4  2  o          0.0000      164.5086  180.01   1.70669
   1  13   0  4  2  o        141.2982      141.4066   19.36   1.70241
   2  11   2  4  2  o          0.0000      641.2372  352.36   1.70589
  -3   5   4  4  2  o       2249.0842     2241.1438    5.69   1.70155
  -1   2   6  4  2  o       9633.6689     9578.3154  187.36   1.70126
  -3   1   8  4  1  o       2258.6677     2226.4421  184.68   1.70113
   4   5   1  4  2  o          0.0000    11381.5645   10.28   1.70452
  -4   2   1  4  1  o        105.4090      103.1342   14.57   1.69932
   1   1   6  4  2  o        353.4608      344.3393  188.86   1.69885
  -4   0   6  2  1  o        610.2670      595.2202  338.45   1.69856
   1  13   0  4  2  o          0.0000      141.4066   19.36   1.70241
   0   4   0  2  1  o       5775.0820     5621.9976  187.40   1.69804
  -4   4   2  4  2  o       2863.0640     2773.9607  191.43   1.69781
  -3   5   4  4  2  o          0.0000     2241.1438    5.69   1.70155
  -3   3   2  4  1  o       1369.9800     1330.0599    7.81   1.69718
  -1   2   6  4  2  o          0.0000     9578.3154  187.36   1.70126
  -3   1   8  4  1  o          0.0000     2226.4421  184.68   1.70113
  -4   2   1  4  1  o          0.0000      103.1342   14.57   1.69932
   1   1   6  4  2  o          0.0000      344.3393  188.86   1.69885
  -4   0   6  2  1  o          0.0000      595.2202  338.45   1.69856
   0   8   5  4  2  o        146.0235      140.2647  359.78   1.69395
   0   4   0  2  1  o          0.0000     5621.9976  187.40   1.69804
   4   2   0  4  1  o         81.4055       78.8233  174.71   1.69376
  -4   4   2  4  2  o          0.0000     2773.9607  191.43   1.69781
  -3   3   2  4  1  o          0.0000     1330.0599    7.81   1.69718
   2  10   3  4  2  o       1728.2106     1669.1356  183.97   1.69269
  -3   9   2  4  2  o          1.2531        1.2168   75.21   1.69168
   0   1  10  4  1  o       1697.5431     1652.4525  187.18   1.69106
   2   5   5  4  2  o       3174.7173     3094.3865   20.47   1.69087
   3   3   1  4  1  o        168.2157      163.8498  196.94   1.69071
   2  12   0  4  2  o        347.8575      339.6327   21.28   1.69036
   0   4   1  4  1  o       1023.9039      998.2773    1.97   1.69007
   0   8   5  4  2  o          0.0000      140.2647  359.78   1.69395
   4   2   0  4  1  o          0.0000       78.8233  174.71   1.69376
  -4   2   2  4  1  o        506.8024      494.6466  178.69   1.68891
   2  10   3  4  2  o          0.0000     1669.1356  183.97   1.69269
  -3   9   2  4  2  o          0.0000        1.2168   75.21   1.69168
   0   1  10  4  1  o          0.0000     1652.4525  187.18   1.69106
   2   5   5  4  2  o          0.0000     3094.3865   20.47   1.69087
   3   3   1  4  1  o          0.0000      163.8498  196.94   1.69071
   2  12   0  4  2  o          0.0000      339.6327   21.28   1.69036
   0   4   1  4  1  o          0.0000      998.2773    1.97   1.69007
  -1   1  10  4  1  o       2744.5139     2696.5413  184.28   1.68511
   1   2   6  4  2  o       3809.6245     3715.7881    9.54   1.68478
  -4   2   2  4  1  o          0.0000      494.6466  178.69   1.68891
   0   2   9  4  1  o        680.2834      670.1799  200.78   1.68455
  -1  10   4  4  2  o        645.5095      636.6956  190.66   1.68339
  -1  13   1  4  2  o      23684.9922    23758.5234  187.46   1.68202
   3  10   0  4  2  o        571.5406      577.5512   17.90   1.68147
  -1   1  10  4  1  o          0.0000     2696.5413  184.28   1.68511
   1   2   6  4  2  o          0.0000     3715.7881    9.54   1.68478
   0   2   9  4  1  o          0.0000      670.1799  200.78   1.68455
   4   6   0  4  2  o       5113.4448     5249.1748   10.28   1.68016
   0   4   6  4  2  o       3122.2729     3214.6548   16.69   1.67988
   1  13   1  4  2  o      16499.1387    17080.3125  188.82   1.67934
  -1  10   4  4  2  o          0.0000      636.6956  190.66   1.68339
  -1   3   6  4  2  o       2323.5059     2435.0356  182.39   1.67791
  -1  13   1  4  2  o          0.0000    23758.5234  187.46   1.68202
   3  10   0  4  2  o          0.0000      577.5512   17.90   1.68147
   0   3   7  4  1  o        714.8248      744.4451    9.73   1.67645
   4   4   2  4  2  o       2042.7323     2162.6238  192.35   1.67607
   4   6   0  4  2  o          0.0000     5249.1748   10.28   1.68016
   0   4   6  4  2  o          0.0000     3214.6548   16.69   1.67988
   3   9   2  4  2  o          2.2964        2.4335  260.52   1.67548
  -1   2   9  4  1  o       3566.6675     3719.0247  181.04   1.67540
   1  13   1  4  2  o          0.0000    17080.3125  188.82   1.67934
   2   3   5  4  1  o       2334.7256     2433.7827  186.41   1.67495
  -1   3   6  4  2  o          0.0000     2435.0356  182.39   1.67791
   4   2   1  4  1  o       4997.6025     5167.5737    5.65   1.67269
   1  10   4  4  2  o        437.3581      458.1186    8.07   1.67269
   0   3   7  4  1  o          0.0000      744.4451    9.73   1.67645
   4   4   2  4  2  o          0.0000     2162.6238  192.35   1.67607
  -2  12   1  4  2  o        304.3101      315.9667    6.81   1.67171
   3   9   2  4  2  o          0.0000        2.4335  260.52   1.67548
  -1   2   9  4  1  o          0.0000     3719.0247  181.04   1.67540
   2   3   5  4  1  o          0.0000     2433.7827  186.41   1.67495
   4   1   4  4  1  o         36.8558       37.5833  138.84   1.67072
   1   0  10  2  1  o       1306.2455     1331.5990   10.95   1.67068
   3   1   7  4  1  o       1225.0670     1235.0400  188.55   1.66927
   3   5   4  4  2  o        764.8499      768.1140  189.88   1.66905
   4   2   1  4  1  o          0.0000     5167.5737    5.65   1.67269
   1  10   4  4  2  o          0.0000      458.1186    8.07   1.67269
  -3   3   3  4  1  o        389.9546      389.9405   16.09   1.66805
  -2  12   1  4  2  o          0.0000      315.9667    6.81   1.67171
   0  12   3  4  2  o         28.2081       27.8520  328.78   1.66739
  -3   8   3  4  2  o        196.8493      194.2753   12.04   1.66729
  -2   6   5  4  2  o         79.3307       78.2766  199.81   1.66724
   0   4   2  4  1  o       1828.6589     1818.8623  186.10   1.66681
   4   1   4  4  1  o          0.0000       37.5833  138.84   1.67072
   1   0  10  2  1  o          0.0000     1331.5990   10.95   1.67068
   2  12   1  4  2  o         29.3397       28.9086  175.97   1.66645
  -4   1   3  4  2  o      17354.7246    17128.4570  186.84   1.66547
   3   1   7  4  1  o          0.0000     1235.0400  188.55   1.66927
   3   5   4  4  2  o          0.0000      768.1140  189.88   1.66905
  -4   6   1  4  2  o        972.3574      961.9146    1.92   1.66445
  -3  10   1  4  2  o        283.9034      280.8748  356.04   1.66441
  -3   3   3  4  1  o          0.0000      389.9405   16.09   1.66805
  -4   2   3  4  1  o       2583.6943     2563.2444   10.43   1.66338
   0  12   3  4  2  o          0.0000       27.8520  328.78   1.66739
  -3   8   3  4  2  o          0.0000      194.2753   12.04   1.66729
  -2   6   5  4  2  o          0.0000       78.2766  199.81   1.66724
   0   4   2  4  1  o          0.0000     1818.8623  186.10   1.66681
   2  12   1  4  2  o          0.0000       28.9086  175.97   1.66645
  -2   3   6  4  1  o        202.4560      200.9404  359.40   1.66213
   1   3   6  4  2  o        292.0323      290.1974  359.89   1.66210
  -4   1   3  4  2  o          0.0000    17128.4570  186.84   1.66547
  -1   3   7  4  1  o        409.5598      406.6042    8.69   1.66102
  -4   6   1  4  2  o          0.0000      961.9146    1.92   1.66445
  -3  10   1  4  2  o          0.0000      280.8748  356.04   1.66441
   1   4   0  4  1  o          7.9702        7.9149  168.41   1.65934
   0  13   2  4  2  o        446.5659      443.0065  186.61   1.65934
  -4   2   3  4  1  o          0.0000     2563.2444   10.43   1.66338
  -1   8   5  4  2  o          2.3556        2.3373  299.88   1.65873
  -2   3   6  4  1  o          0.0000      200.9404  359.40   1.66213
   1   3   6  4  2  o          0.0000      290.1974  359.89   1.66210
   3   3   2  4  1  o        354.5082      352.3734  186.89   1.65784
  -1   3   7  4  1  o          0.0000      406.6042    8.69   1.66102
  -4   5   2  4  2  o         18.0899       18.0730  195.99   1.65670
   3  10   1  4  2  o       1934.5154     1933.1530    1.72   1.65664
   1   4   0  4  1  o          0.0000        7.9149  168.41   1.65934
   0  13   2  4  2  o          0.0000      443.0065  186.61   1.65934
  -1   4   1  4  1  o         97.4785       96.9133  189.25   1.65504
  -1   8   5  4  2  o          0.0000        2.3373  299.88   1.65873
   4   6   1  4  2  o        492.4737      492.0446    4.49   1.65411
  -3   2   7  4  1  o       2644.4519     2623.6392  189.58   1.65395
   3   3   2  4  1  o          0.0000      352.3734  186.89   1.65784
  -2   0  10  2  1  o        432.3794      428.6093  193.47   1.65364
  -4   5   2  4  2  o          0.0000       18.0730  195.99   1.65670
   3  10   1  4  2  o          0.0000     1933.1530    1.72   1.65664
  -4   2   3  4  2  o        196.7085      194.9450  189.76   1.65221
  -3   6   4  4  2  o       3251.1799     3210.2737  189.90   1.65139
  -1   4   1  4  1  o          0.0000       96.9133  189.25   1.65504
  -2   9   4  4  2  o        231.0902      227.0371  348.30   1.65029
   4   6   1  4  2  o          0.0000      492.0446    4.49   1.65411
  -3   2   7  4  1  o          0.0000     2623.6392  189.58   1.65395
  -2   0  10  2  1  o          0.0000      428.6093  193.47   1.65364
   1   4   1  4  1  o          9.7330        9.3717  153.39   1.64877
  -4   2   3  4  2  o          0.0000      194.9450  189.76   1.65221
  -4   1   6  4  1  o         26.6853       25.4405   12.82   1.64781
  -3   6   4  4  2  o          0.0000     3210.2737  189.90   1.65139
  -1   4   6  4  2  o        473.2052      445.9565  205.26   1.64678
  -2   9   4  4  2  o          0.0000      227.0371  348.30   1.65029
   1   8   5  4  2  o        372.7517      347.4912  175.64   1.64597
   1   4   1  4  1  o          0.0000        9.3717  153.39   1.64877
   3   8   3  4  2  o         60.1171       54.4960  202.13   1.64418
  -4   1   6  4  1  o          0.0000       25.4405   12.82   1.64781
  -1   4   6  4  2  o          0.0000      445.9565  205.26   1.64678
   1   8   5  4  2  o          0.0000      347.4912  175.64   1.64597
   2   6   5  4  2  o        496.8735      437.3098    3.62   1.64162
   3   8   3  4  2  o          0.0000       54.4960  202.13   1.64418
   0   5   6  4  2  o       1015.4763      882.7234  182.64   1.64004
   4   2   2  4  1  o        375.7571      335.2063  179.68   1.63779
   2   6   5  4  2  o          0.0000      437.3098    3.62   1.64162
   4   5   2  4  2  o         11.6681       10.4074   30.40   1.63649
  -1   4   2  4  1  o        495.9926      449.8861  200.94   1.63621
   0   5   6  4  2  o          0.0000      882.7234  182.64   1.64004
   4   1   3  4  2  o      19148.9297    17604.0664    7.03   1.63496
   4   2   2  4  1  o          0.0000      335.2063  179.68   1.63779
   4   5   2  4  2  o          0.0000       10.4074   30.40   1.63649
  -1   4   2  4  1  o          0.0000      449.8861  200.94   1.63621
   1   4   6  4  2  o       1743.3553     1671.0529    9.91   1.63183
  -1  12   3  4  2  o         22.7193       21.9319  229.69   1.63131
   4   1   3  4  2  o          0.0000    17604.0664    7.03   1.63496
  -4   3   3  4  2  o         60.2094       58.4454   30.94   1.63080
  -3   0   5  2  2  o        216.3122      210.4112  357.43   1.63055
   2   9   4  4  2  o        820.9124      799.8007    0.16   1.63032
   0   4   3  4  1  o         11.2767       10.9173   30.72   1.63008
   3   2   6  4  1  o        422.8453      413.4767  181.06   1.62844
   1   4   6  4  2  o          0.0000     1671.0529    9.91   1.63183
  -1  12   3  4  2  o          0.0000       21.9319  229.69   1.63131
   2   1   9  4  1  o        564.8741      557.2795  184.65   1.62684
  -4   3   3  4  2  o          0.0000       58.4454   30.94   1.63080
  -3   0   5  2  2  o          0.0000      210.4112  357.43   1.63055
   0  11   4  4  2  o       1887.4644     1869.0096  179.13   1.62643
  -3   1   5  4  2  o         16.1759       16.0245  154.83   1.62637
   2   9   4  4  2  o          0.0000      799.8007    0.16   1.63032
  -3   3   4  4  1  o        328.9749      325.9977  188.98   1.62608
   0   4   3  4  1  o          0.0000       10.9173   30.72   1.63008
  -4   2   4  4  1  o        350.6516      350.3543  181.19   1.62473
   3   2   6  4  1  o          0.0000      413.4767  181.06   1.62844
   1   4   2  4  1  o       1731.1230     1735.7640   11.42   1.62417
   1  12   3  4  2  o       3365.4470     3387.0476    0.11   1.62399
   4   7   0  4  2  o          3.8668        3.9075  331.22   1.62347
   0  14   0  2  2  o        555.7228      562.7963  205.98   1.62320
   2   1   9  4  1  o          0.0000      557.2795  184.65   1.62684
  -1  13   2  4  2  o       1215.4929     1237.2988  186.35   1.62256
   4   2   3  4  2  o        874.8414      891.5779    5.82   1.62241
   0  11   4  4  2  o          0.0000     1869.0096  179.13   1.62643
  -3   1   5  4  2  o          0.0000       16.0245  154.83   1.62637
   1   1  10  4  1  o        638.7092      648.1179    9.48   1.62232
  -3   3   4  4  1  o          0.0000      325.9977  188.98   1.62608
   3   6   4  4  2  o        389.2455      398.9149   27.89   1.62163
  -4   2   4  4  1  o          0.0000      350.3543  181.19   1.62473
   1   4   2  4  1  o          0.0000     1735.7640   11.42   1.62417
   1  12   3  4  2  o          0.0000     3387.0476    0.11   1.62399
   1   2   9  4  1  o       1097.7159     1132.0814    3.46   1.61952
   4   7   0  4  2  o          0.0000        3.9075  331.22   1.62347
   0   9   5  4  2  o         10.1436       10.5665  179.11   1.61920
   0  14   0  2  2  o          0.0000      562.7963  205.98   1.62320
  -1  13   2  4  2  o          0.0000     1237.2988  186.35   1.62256
   4   2   3  4  2  o          0.0000      891.5779    5.82   1.62241
   1   1  10  4  1  o          0.0000      648.1179    9.48   1.62232
   1   3   7  4  1  o        826.0016      856.6689  187.08   1.61816
   1  13   2  4  2  o        828.5020      870.6097  188.14   1.61775
   3   6   4  4  2  o          0.0000      398.9149   27.89   1.62163
  -2  11   3  4  2  o       8897.5400     9392.7656  191.92   1.61608
   1   2   9  4  1  o          0.0000     1132.0814    3.46   1.61952
   0   9   5  4  2  o          0.0000       10.5665  179.11   1.61920
  -2  12   2  4  2  o        695.7814      729.0007  193.07   1.61449
   1   3   7  4  1  o          0.0000      856.6689  187.08   1.61816
  -3   2   5  4  2  o        151.0033      157.5144  178.80   1.61401
   1  13   2  4  2  o          0.0000      870.6097  188.14   1.61775
   2   2   8  4  1  o        125.6603      129.2876  179.25   1.61305
   3   3   3  4  1  o        192.5606      197.9634  201.60   1.61288
  -2  11   3  4  2  o          0.0000     9392.7656  191.92   1.61608
  -2   7   5  4  2  o        470.2330      479.4220  208.99   1.61180
  -2  12   2  4  2  o          0.0000      729.0007  193.07   1.61449
  -4   6   2  4  2  o        609.5848      618.3163  210.67   1.61030
  -3   2   5  4  2  o          0.0000      157.5144  178.80   1.61401
  -4   7   1  4  2  o        900.3900      917.0845  197.88   1.60928
  -1   5   6  4  2  o       1866.5920     1902.3121  185.66   1.60920
  -3  10   2  4  2  o       2325.4900     2371.9045    8.73   1.60909
   2   2   8  4  1  o          0.0000      129.2876  179.25   1.61305
   3   3   3  4  1  o          0.0000      197.9634  201.60   1.61288
  -2   7   5  4  2  o          0.0000      479.4220  208.99   1.61180
  -2   1  10  4  1  o       1784.7898     1833.2106    7.19   1.60671
  -4   6   2  4  2  o          0.0000      618.3163  210.67   1.61030
  -2   0   6  2  2  o       2857.7324     2966.4946  189.31   1.60599
  -4   7   1  4  2  o          0.0000      917.0845  197.88   1.60928
  -1   5   6  4  2  o          0.0000     1902.3121  185.66   1.60920
  -3  10   2  4  2  o          0.0000     2371.9045    8.73   1.60909
   2  12   2  4  2  o       3354.5339     3472.3196  187.25   1.60505
   0  14   1  4  2  o        478.8110      493.6415  186.17   1.60432
  -1   4   3  4  1  o        332.0441      338.7835    0.35   1.60429
  -2   1  10  4  1  o          0.0000     1833.2106    7.19   1.60671
  -4   4   3  4  2  o        667.9677      674.9969  185.68   1.60217
   4   3   3  4  2  o         40.3916       40.7859  217.43   1.60212
  -2   0   6  2  2  o          0.0000     2966.4946  189.31   1.60599
  -2   1   6  4  2  o         48.9532       49.3405  350.78   1.60199
   2  11   3  4  2  o       2734.1824     2753.6074   21.06   1.60194
   2  12   2  4  2  o          0.0000     3472.3196  187.25   1.60505
   0  14   1  4  2  o          0.0000      493.6415  186.17   1.60432
  -1   4   3  4  1  o          0.0000      338.7835    0.35   1.60429
   3   0   8  2  1  o        334.7962      329.7370  208.61   1.60011
   4   7   1  4  2  o       1076.0342     1045.6925   17.28   1.59993
  -4   4   3  4  2  o          0.0000      674.9969  185.68   1.60217
   4   3   3  4  2  o          0.0000       40.7859  217.43   1.60212
  -2   1   6  4  2  o          0.0000       49.3405  350.78   1.60199
   2  11   3  4  2  o          0.0000     2753.6074   21.06   1.60194
  -3   7   4  4  2  o       1181.1207     1134.9376    4.73   1.59747
   3   0   8  2  1  o          0.0000      329.7370  208.61   1.60011
   4   7   1  4  2  o          0.0000     1045.6925   17.28   1.59993
  -3   9   3  4  2  o        158.9393      155.6550  169.97   1.59587
  -2   2   9  4  1  o        686.4207      673.7578   19.91   1.59545
   1   5   6  4  2  o       3029.4509     2982.5344    3.43   1.59523
   3  10   2  4  2  o        874.9485      861.9527  194.45   1.59512
   0   6   6  4  2  o       8476.2959     8356.7041   12.69   1.59498
   3   0   5  2  2  o       4991.2495     4921.5586  180.59   1.59495
   4   1   5  4  1  o         72.4663       71.2641  311.63   1.59448
  -1  11   4  4  2  o       1770.6301     1748.5449  182.53   1.59404
  -3   3   5  4  2  o        228.0209      225.1745   12.08   1.59404
  -3   7   4  4  2  o          0.0000     1134.9376    4.73   1.59747
   3  11   0  4  2  o         89.9213       88.0249    0.16   1.59241
  -3   9   3  4  2  o          0.0000      155.6550  169.97   1.59587
   4   6   2  4  2  o       1005.5800      981.1199  202.13   1.59172
   4   2   3  4  1  o       2629.4800     2587.6050    9.78   1.59159
  -2   2   9  4  1  o          0.0000      673.7578   19.91   1.59545
   1   5   6  4  2  o          0.0000     2982.5344    3.43   1.59523
   3  10   2  4  2  o          0.0000      861.9527  194.45   1.59512
   3   1   5  4  2  o        735.7673      717.7134  179.35   1.59104
   0   6   6  4  2  o          0.0000     8356.7041   12.69   1.59498
   3   0   5  2  2  o          0.0000     4921.5586  180.59   1.59495
   4   1   5  4  1  o          0.0000       71.2641  311.63   1.59448
   2   3   6  4  1  o        103.4310      101.9953  171.58   1.59049
  -2   2   6  4  2  o        145.1076      142.0216  194.67   1.59018
  -1  11   4  4  2  o          0.0000     1748.5449  182.53   1.59404
  -3   3   5  4  2  o          0.0000      225.1745   12.08   1.59404
   2   7   5  4  2  o        901.3215      892.3803   18.81   1.58862
   3  11   0  4  2  o          0.0000       88.0249    0.16   1.59241
  -1   9   5  4  2  o       6646.6777     6594.7769   10.23   1.58836
   4   6   2  4  2  o          0.0000      981.1199  202.13   1.59172
   4   2   3  4  1  o          0.0000     2587.6050    9.78   1.59159
   1   4   3  4  1  o         53.6552       53.6109  181.73   1.58735
   3   1   5  4  2  o          0.0000      717.7134  179.35   1.59104
  -3   1   9  4  1  o       1041.1735     1042.6287   11.87   1.58679
   2   3   6  4  1  o          0.0000      101.9953  171.58   1.59049
   1  14   0  4  2  o       5072.5381     5114.5703  188.59   1.58646
  -2   2   6  4  2  o          0.0000      142.0216  194.67   1.59018
   1  11   4  4  2  o       2193.4321     2216.8823    4.02   1.58495
   2   7   5  4  2  o          0.0000      892.3803   18.81   1.58862
  -1   9   5  4  2  o          0.0000     6594.7769   10.23   1.58836
   2  13   0  4  2  o         21.0678       21.2120  174.39   1.58433
   1   4   3  4  1  o          0.0000       53.6109  181.73   1.58735
  -3   1   9  4  1  o          0.0000     1042.6287   11.87   1.58679
   0   4   4  4  1  o         48.0037       48.5125   42.77   1.58252
   1  14   0  4  2  o          0.0000     5114.5703  188.59   1.58646
   1  11   4  4  2  o          0.0000     2216.8823    4.02   1.58495
   2  13   0  4  2  o          0.0000       21.2120  174.39   1.58433
   3   2   5  4  2  o       2835.5613     2952.1885  359.75   1.57947
   0   4   4  4  1  o          0.0000       48.5125   42.77   1.58252
   2   0   6  2  2  o       4948.5654     5251.8843  188.99   1.57858
  -3  11   1  4  2  o        162.8118      175.5980  178.88   1.57791
  -2   3   7  4  1  o        471.6769      507.0887  192.11   1.57754
   1   9   5  4  2  o       5956.4688     6552.0269   11.26   1.57714
  -4   2   5  4  1  o       1206.4230     1327.9921    9.30   1.57565
   3   9   3  4  2  o          1.2457        1.4112   31.24   1.57556
   3   2   5  4  2  o          0.0000     2952.1885  359.75   1.57947
   4   4   3  4  2  o        102.9038      117.0188  173.36   1.57496
   2   1   6  4  2  o       5408.4751     6153.1563  181.95   1.57478
   2   0   6  2  2  o          0.0000     5251.8843  188.99   1.57858
  -3   3   5  4  1  o        311.5963      345.9416    9.99   1.57417
  -3  11   1  4  2  o          0.0000      175.5980  178.88   1.57791
  -2   3   7  4  1  o          0.0000      507.0887  192.11   1.57754
  -2  10   4  4  2  o       4121.1270     4684.1123    7.66   1.57335
   1   9   5  4  2  o          0.0000     6552.0269   11.26   1.57714
  -4   2   5  4  1  o          0.0000     1327.9921    9.30   1.57565
   3   9   3  4  2  o          0.0000        1.4112   31.24   1.57556
   0   3   8  4  1  o        115.0874      127.2331  214.70   1.57132
   3  11   1  4  2  o          2.9580        3.3328  161.16   1.57128
  -2   3   6  4  2  o        403.2610      453.9287  187.60   1.57107
   4   4   3  4  2  o          0.0000      117.0188  173.36   1.57496
   2   1   6  4  2  o          0.0000     6153.1563  181.95   1.57478
  -4   1   7  4  1  o        268.2088      295.2337  200.57   1.57063
   3   7   4  4  2  o       1364.8922     1532.4888  183.67   1.57048
  -3   3   5  4  1  o          0.0000      345.9416    9.99   1.57417
  -1  14   1  4  2  o         57.4771       64.2971   13.54   1.56991
  -2  10   4  4  2  o          0.0000     4684.1123    7.66   1.57335
  -2  13   1  4  2  o        283.5896      313.2299    7.89   1.56895
   1  14   1  4  2  o        230.6779      248.4334  190.06   1.56773
  -4   5   3  4  2  o       2187.6624     2344.0925   21.03   1.56750
   0   3   8  4  1  o          0.0000      127.2331  214.70   1.57132
   3  11   1  4  2  o          0.0000        3.3328  161.16   1.57128
  -3   4   5  4  2  o          6.9791        7.4425   34.34   1.56727
  -2   3   6  4  2  o          0.0000      453.9287  187.60   1.57107
  -4   1   7  4  1  o          0.0000      295.2337  200.57   1.57063
   3   7   4  4  2  o          0.0000     1532.4888  183.67   1.57048
  -1   6   6  4  2  o        920.0874      966.6627  171.83   1.56657
  -1  14   1  4  2  o          0.0000       64.2971   13.54   1.56991
   0  13   3  4  2  o         22.0050       22.5658  351.35   1.56537
  -2  13   1  4  2  o          0.0000      313.2299    7.89   1.56895
  -5   0   2  2  1  o        686.8873      699.8556   13.08   1.56480
   4   8   0  4  2  o        337.9400      342.4619  182.75   1.56468
   2  13   1  4  2  o         80.9438       81.9175  193.63   1.56460
   1  14   1  4  2  o          0.0000      248.4334  190.06   1.56773
  -4   5   3  4  2  o          0.0000     2344.0925   21.03   1.56750
   2   2   6  4  2  o        376.6703      374.8502  192.88   1.56356
  -3   4   5  4  2  o          0.0000        7.4425   34.34   1.56727
   5   0   0  2  1  o        577.3110      577.7052  186.99   1.56332
  -1   6   6  4  2  o          0.0000      966.6627  171.83   1.56657
  -1   4   4  4  1  o       3583.3025     3534.9502  187.53   1.56153
   0  13   3  4  2  o          0.0000       22.5658  351.35   1.56537
  -1   3   8  4  1  o        385.4460      379.7156    9.43   1.56123
  -5   0   2  2  1  o          0.0000      699.8556   13.08   1.56480
   4   8   0  4  2  o          0.0000      342.4619  182.75   1.56468
   3   3   5  4  2  o         80.3143       77.9844    4.76   1.56073
   2  13   1  4  2  o          0.0000       81.9175  193.63   1.56460
  -3   2   8  4  1  o        228.9440      225.0728    3.01   1.56061
  -4   7   2  4  2  o       1212.7123     1178.5721  183.90   1.56018
   2   2   6  4  2  o          0.0000      374.8502  192.88   1.56356
   5   0   0  2  1  o          0.0000      577.7052  186.99   1.56332
   3   3   4  4  1  o       1819.7236     1786.3319    6.97   1.55881
  -1   4   4  4  1  o          0.0000     3534.9502  187.53   1.56153
   3   1   8  4  1  o        170.6787      167.7919    5.70   1.55747
   2   4   0  4  1  o       1969.7233     1936.6449   11.33   1.55740
  -1   3   8  4  1  o          0.0000      379.7156    9.43   1.56123
   3   3   5  4  2  o          0.0000       77.9844    4.76   1.56073
  -3   2   8  4  1  o          0.0000      225.0728    3.01   1.56061
  -2   4   1  4  1  o        128.7918      126.8861  183.70   1.55645
  -4   7   2  4  2  o          0.0000     1178.5721  183.90   1.56018
   2  10   4  4  2  o       1422.9961     1399.2451   15.47   1.55601
   4   0   6  2  1  o         64.0591       63.2574  273.84   1.55550
   3   3   4  4  1  o          0.0000     1786.3319    6.97   1.55881
  -2   8   5  4  2  o        352.9556      352.6340  195.61   1.55423
   1   6   6  4  2  o         66.0703       66.0183  215.33   1.55368
   3   1   8  4  1  o          0.0000      167.7919    5.70   1.55747
   2   4   0  4  1  o          0.0000     1936.6449   11.33   1.55740
   0   2  10  4  1  o          0.9540        0.9388   29.20   1.55283
  -2   4   1  4  1  o          0.0000      126.8861  183.70   1.55645
   2  10   4  4  2  o          0.0000     1399.2451   15.47   1.55601
  -4   8   1  4  2  o       3038.4070     2995.6641  181.44   1.55196
   4   0   6  2  1  o          0.0000       63.2574  273.84   1.55550
   0  14   2  4  2  o       4016.2520     3933.1580    9.64   1.55142
  -2   8   5  4  2  o          0.0000      352.6340  195.61   1.55423
   1   6   6  4  2  o          0.0000       66.0183  215.33   1.55368
   0   2  10  4  1  o          0.0000        0.9388   29.20   1.55283
  -1   2  10  4  1  o         41.2639       39.1777  186.42   1.54822
  -4   8   1  4  2  o          0.0000     2995.6641  181.44   1.55196
   0  14   2  4  2  o          0.0000     3933.1580    9.64   1.55142
   0  10   5  4  2  o        442.7580      413.8077    8.92   1.54633
   0   7   6  4  2  o        375.8218      351.1091   17.49   1.54624
   2   4   1  4  1  o        133.1334      125.6215  185.59   1.54608
   0   1  11  4  1  o         63.4622       59.8630   49.95   1.54566
  -2   4   6  4  2  o       1446.2133     1345.8928   10.20   1.54543
   2   3   6  4  2  o        956.6227      890.0746  354.61   1.54538
  -4   0   4  2  2  o       3986.5344     3702.6328  193.47   1.54451
  -1   2  10  4  1  o          0.0000       39.1777  186.42   1.54822
  -1   1  11  4  1  o        841.6611      798.1102  185.68   1.54367
   4   8   1  4  2  o        459.9064      429.3873    2.89   1.54357
  -2   4   2  4  1  o       1733.2842     1647.3857    7.31   1.54331
   4   7   2  4  2  o        503.2340      471.3463  180.72   1.54327
   0  10   5  4  2  o          0.0000      413.8077    8.92   1.54633
   0   7   6  4  2  o          0.0000      351.1091   17.49   1.54624
   2   4   1  4  1  o          0.0000      125.6215  185.59   1.54608
   4   5   3  4  2  o       3501.4849     3335.5801  198.26   1.54198
   0   1  11  4  1  o          0.0000       59.8630   49.95   1.54566
  -2   4   6  4  2  o          0.0000     1345.8928   10.20   1.54543
   2   3   6  4  2  o          0.0000      890.0746  354.61   1.54538
  -3   8   4  4  2  o       2660.9238     2558.1575  205.35   1.54136
  -4   1   4  4  2  o        758.4572      733.7596  184.12   1.54095
   1   4   4  4  1  o       1884.7111     1836.3459    9.34   1.54079
   2   0  10  2  1  o        116.0081      113.1313  215.59   1.54071
  -4   0   4  2  2  o          0.0000     3702.6328  193.47   1.54451
  -1   1  11  4  1  o          0.0000      798.1102  185.68   1.54367
   4   8   1  4  2  o          0.0000      429.3873    2.89   1.54357
  -2   4   2  4  1  o          0.0000     1647.3857    7.31   1.54331
   4   7   2  4  2  o          0.0000      471.3463  180.72   1.54327
   0  12   4  4  2  o       6731.2646     6788.3550   10.10   1.53834
   4   5   3  4  2  o          0.0000     3335.5801  198.26   1.54198
  -3   8   4  4  2  o          0.0000     2558.1575  205.35   1.54136
  -4   1   4  4  2  o          0.0000      733.7596  184.12   1.54095
   4   2   4  4  1  o         27.5897       28.0811  353.65   1.53704
   1   4   4  4  1  o          0.0000     1836.3459    9.34   1.54079
   2   0  10  2  1  o          0.0000      113.1313  215.59   1.54071
   3   2   7  4  1  o        599.2060      615.9175   13.67   1.53590
   3   4   5  4  2  o       2155.9204     2256.7048  181.29   1.53558
  -1  13   3  4  2  o       5057.5063     5303.0771   14.59   1.53540
  -3   5   5  4  2  o        401.0326      422.0538  177.90   1.53477
   0  12   4  4  2  o          0.0000     6788.3550   10.10   1.53834
   2   8   5  4  2  o        130.0377      136.4244   24.89   1.53341
   4   2   4  4  1  o          0.0000       28.0811  353.65   1.53704
   3   2   7  4  1  o          0.0000      615.9175   13.67   1.53590
   3   4   5  4  2  o          0.0000     2256.7048  181.29   1.53558
  -1  13   3  4  2  o          0.0000     5303.0771   14.59   1.53540
  -3   5   5  4  2  o          0.0000      422.0538  177.90   1.53477
  -3  11   2  4  2  o        955.3768      995.7360    4.32   1.53053
  -4   2   4  4  2  o        616.4904      642.2343  192.25   1.53044
  -5   1   1  4  1  o        542.0253      555.4609    3.64   1.53001
  -4   0   8  2  1  o        112.3573      114.8900  209.03   1.52973
   2   8   5  4  2  o          0.0000      136.4244   24.89   1.53341
  -2  12   3  4  2  o        244.0113      252.1040  348.31   1.52957
   1  13   3  4  2  o       3852.8433     3964.1211   17.44   1.52929
  -4   6   3  4  2  o          5.3214        5.3611  182.08   1.52802
   0   4   5  4  1  o         81.5006       81.2784    4.73   1.52708
  -3  11   2  4  2  o          0.0000      995.7360    4.32   1.53053
  -4   2   4  4  2  o          0.0000      642.2343  192.25   1.53044
  -5   1   1  4  1  o          0.0000      555.4609    3.64   1.53001
  -3  10   3  4  2  o         91.7237       90.0734  171.60   1.52598
  -4   0   8  2  1  o          0.0000      114.8900  209.03   1.52973
  -2  12   3  4  2  o          0.0000      252.1040  348.31   1.52957
   1  13   3  4  2  o          0.0000     3964.1211   17.44   1.52929
  -5   1   2  4  1  o        428.9161      420.7291  192.02   1.52486
  -4   6   3  4  2  o          0.0000        5.3611  182.08   1.52802
   5   1   0  4  1  o        940.1102      920.1131   10.50   1.52349
   0   4   5  4  1  o          0.0000       81.2784    4.73   1.52708
   2   4   2  4  1  o        333.2108      326.2730    9.63   1.52328
  -3  10   3  4  2  o          0.0000       90.0734  171.60   1.52598
  -2  13   2  4  2  o          9.5893        9.4705  352.01   1.52135
  -1  14   2  4  2  o       4111.0557     4067.9036  189.90   1.52124
  -5   1   2  4  1  o          0.0000      420.7291  192.02   1.52486
   2   4   6  4  2  o       1492.0643     1482.6934   11.56   1.52096
   1   3   8  4  1  o        220.3399      219.6523  188.87   1.52058
  -1   7   6  4  2  o       2994.6763     2999.7935  180.86   1.52031
   5   1   0  4  1  o          0.0000      920.1131   10.50   1.52349
   2   4   2  4  1  o          0.0000      326.2730    9.63   1.52328
  -1  10   5  4  2  o        488.2018      492.9342  171.21   1.51941
  -4   2   6  4  1  o         24.9658       25.1286  351.44   1.51914
  -2   4   3  4  1  o          2.6852        2.7066  255.20   1.51887
  -3   0  10  2  1  o        696.4913      703.0045   16.52   1.51858
   3  11   2  4  2  o        110.0225      111.8981  191.70   1.51850
  -5   0   4  2  1  o        233.3775      235.9413   31.81   1.51818
  -2  13   2  4  2  o          0.0000        9.4705  352.01   1.52135
   2  12   3  4  2  o        187.3059      191.6804  176.51   1.51756
  -1  14   2  4  2  o          0.0000     4067.9036  189.90   1.52124
   1  14   2  4  2  o       2125.7878     2177.4617   12.10   1.51727
   2   4   6  4  2  o          0.0000     1482.6934   11.56   1.52096
   3   8   4  4  2  o       5201.6245     5329.3833   17.43   1.51708
   1   3   8  4  1  o          0.0000      219.6523  188.87   1.52058
  -1   7   6  4  2  o          0.0000     2999.7935  180.86   1.52031
   4   1   6  4  1  o        171.4419      173.6361  188.74   1.51624
  -1  10   5  4  2  o          0.0000      492.9342  171.21   1.51941
  -3   3   6  4  1  o       1993.1228     2014.5896  188.93   1.51539
  -4   2   6  4  1  o          0.0000       25.1286  351.44   1.51914
  -2   4   3  4  1  o          0.0000        2.7066  255.20   1.51887
  -3   0  10  2  1  o          0.0000      703.0045   16.52   1.51858
   3  11   2  4  2  o          0.0000      111.8981  191.70   1.51850
  -5   0   4  2  1  o          0.0000      235.9413   31.81   1.51818
  -2   5   6  4  2  o         78.7858       79.1525  348.34   1.51423
   5   0   2  2  1  o       2885.4880     2906.1350  189.11   1.51414
   2  12   3  4  2  o          0.0000      191.6804  176.51   1.51756
   1  14   2  4  2  o          0.0000     2177.4617   12.10   1.51727
   2  13   2  4  2  o       1378.1409     1380.9365  182.63   1.51344
  -4   3   4  4  2  o        902.9550      904.6759  185.08   1.51337
   3   8   4  4  2  o          0.0000     5329.3833   17.43   1.51708
   4   1   6  4  1  o          0.0000      173.6361  188.74   1.51624
   4   0   4  2  2  o       3066.4895     3066.4424  193.07   1.51219
  -3   3   6  4  1  o          0.0000     2014.5896  188.93   1.51539
  -1  12   4  4  2  o       1179.3853     1179.9050   14.98   1.51084
  -1   4   5  4  1  o         11.2776       11.3491   24.65   1.51058
  -2   5   6  4  2  o          0.0000       79.1525  348.34   1.51423
   5   0   2  2  1  o          0.0000     2906.1350  189.11   1.51414
   2  13   2  4  2  o          0.0000     1380.9365  182.63   1.51344
  -4   3   4  4  2  o          0.0000      904.6759  185.08   1.51337
   1  10   5  4  2  o         25.0096       25.1932   81.48   1.50958
   3  12   0  4  2  o      14827.7988    14946.2959  188.12   1.50946
   4   1   4  4  2  o          9.9657       10.0721  338.87   1.50886
   1   7   6  4  2  o       1722.2297     1742.7460    4.93   1.50852
   4   0   4  2  2  o          0.0000     3066.4424  193.07   1.51219
  -5   1   3  4  1  o         48.6332       49.2931   56.76   1.50837
   3  10   3  4  2  o        804.7374      815.2327  182.15   1.50820
  -4   8   2  4  2  o         94.7636       96.1419  177.45   1.50779
  -1  12   4  4  2  o          0.0000     1179.9050   14.98   1.51084
  -1   4   5  4  1  o          0.0000       11.3491   24.65   1.51058
   2   3   7  4  1  o         40.0842       41.0146  326.61   1.50631
   1  10   5  4  2  o          0.0000       25.1932   81.48   1.50958
   5   1   1  4  1  o        168.7377      173.2108  201.18   1.50572
   3  12   0  4  2  o          0.0000    14946.2959  188.12   1.50946
   4   9   0  4  2  o          4.8179        4.9629   42.63   1.50520
   4   1   4  4  2  o          0.0000       10.0721  338.87   1.50886
   3   5   5  4  2  o        124.1324      128.0878  181.90   1.50497
   1   7   6  4  2  o          0.0000     1742.7460    4.93   1.50852
  -5   1   3  4  1  o          0.0000       49.2931   56.76   1.50837
   3  10   3  4  2  o          0.0000      815.2327  182.15   1.50820
   4   6   3  4  2  o        415.9966      431.5926  354.57   1.50435
  -4   8   2  4  2  o          0.0000       96.1419  177.45   1.50779
   0   1   7  4  2  o         24.3969       25.3991  195.87   1.50400
   1  12   4  4  2  o        750.3119      787.7062  197.72   1.50310
   2   2   9  4  1  o       1805.3373     1887.5254   10.88   1.50266
   2   3   7  4  1  o          0.0000       41.0146  326.61   1.50631
   2   1  10  4  1  o       1703.0948     1781.7836    5.65   1.50254
   5   1   1  4  1  o          0.0000      173.2108  201.18   1.50572
   4   9   0  4  2  o          0.0000        4.9629   42.63   1.50520
   3   5   5  4  2  o          0.0000      128.0878  181.90   1.50497
   4   6   3  4  2  o          0.0000      431.5926  354.57   1.50435
   0   1   7  4  2  o          0.0000       25.3991  195.87   1.50400
  -2  11   4  4  2  o         11.8575       12.6423  229.82   1.49968
   0  15   1  4  2  o        119.6936      127.6300  180.97   1.49960
   1  12   4  4  2  o          0.0000      787.7062  197.72   1.50310
   1   2  10  4  1  o         31.1898       32.8436    6.31   1.49910
   4   2   4  4  2  o        103.2644      110.2559  205.16   1.49898
   2   2   9  4  1  o          0.0000     1887.5254   10.88   1.50266
   2   1  10  4  1  o          0.0000     1781.7836    5.65   1.50254
   3   3   5  4  1  o         23.3449       24.5530  346.64   1.49868
  -3   6   5  4  2  o         44.0752       47.0570  359.94   1.49766
  -3  12   1  4  2  o       3307.3877     3511.6802    3.33   1.49708
   5   1   0  4  2  o         31.1994       32.7738  359.03   1.49652
  -2  11   4  4  2  o          0.0000       12.6423  229.82   1.49968
  -2   9   5  4  2  o       2751.7051     2843.3113   12.76   1.49589
   0  15   1  4  2  o          0.0000      127.6300  180.97   1.49960
   1   2  10  4  1  o          0.0000       32.8436    6.31   1.49910
   4   2   4  4  2  o          0.0000      110.2559  205.16   1.49898
   0   8   6  4  2  o         20.7900       21.0805  194.92   1.49519
   3   3   5  4  1  o          0.0000       24.5530  346.64   1.49868
   0   2   7  4  2  o        100.2766       99.6694  184.81   1.49421
  -3   6   5  4  2  o          0.0000       47.0570  359.94   1.49766
  -4   9   1  4  2  o       1929.6781     1909.7739   14.26   1.49387
  -2   3   8  4  1  o        189.3229      188.2372   24.65   1.49362
  -3  12   1  4  2  o          0.0000     3511.6802    3.33   1.49708
   5   1   0  4  2  o          0.0000       32.7738  359.03   1.49652
   4   8   2  4  2  o          2.2485        2.1993   37.37   1.49251
  -4   1   8  4  1  o        400.3110      392.7802  192.91   1.49235
  -2   9   5  4  2  o          0.0000     2843.3113   12.76   1.49589
   0   8   6  4  2  o          0.0000       21.0805  194.92   1.49519
   3  12   1  4  2  o        253.0048      244.9866  348.99   1.49142
   2   5   6  4  2  o        144.9774      140.0454  176.39   1.49119
   0   2   7  4  2  o          0.0000       99.6694  184.81   1.49421
   2   4   3  4  1  o          2.8482        2.7488  246.92   1.49047
  -4   4   4  4  2  o       1903.2250     1819.1483   13.44   1.49041
   1   1  11  4  1  o          3.4656        3.3414   70.41   1.49035
  -4   9   1  4  2  o          0.0000     1909.7739   14.26   1.49387
  -2   3   8  4  1  o          0.0000      188.2372   24.65   1.49362
   2  14   0  4  2  o        215.0115      202.8222  198.63   1.48960
  -5   0   1  2  2  o       1027.5297      967.9288  182.22   1.48950
   4   8   2  4  2  o          0.0000        2.1993   37.37   1.49251
  -4   1   8  4  1  o          0.0000      392.7802  192.91   1.49235
   3  12   1  4  2  o          0.0000      244.9866  348.99   1.49142
   2   5   6  4  2  o          0.0000      140.0454  176.39   1.49119
   1   4   5  4  1  o         94.7456       91.2644  189.11   1.48719
   5   2   0  4  2  o        245.2629      233.4811  209.86   1.48688
   2   4   3  4  1  o          0.0000        2.7488  246.92   1.49047
  -2   2  10  4  1  o        483.6392      467.5204  181.38   1.48676
  -4   4   4  4  2  o          0.0000     1819.1483   13.44   1.49041
   1   1  11  4  1  o          0.0000        3.3414   70.41   1.49035
   4   9   1  4  2  o       2840.8718     2726.5974  191.98   1.48638
  -5   1   1  4  2  o       1791.9368     1721.7805   16.37   1.48631
   2  14   0  4  2  o          0.0000      202.8222  198.63   1.48960
  -5   0   1  2  2  o          0.0000      967.9288  182.22   1.48950
  -4   7   3  4  2  o       2281.6436     2240.1196   10.83   1.48500
  -2   1  11  4  1  o        197.0781      194.0697  202.86   1.48499
   1  15   0  4  2  o        725.7749      712.8022    4.72   1.48498
  -2   4   4  4  1  o        524.3292      518.0532  189.19   1.48470
   2  11   4  4  2  o        495.3974      489.3634    9.81   1.48464
  -3   9   4  4  2  o        105.9646      105.1001  193.03   1.48441
  -1   0   7  2  2  o        425.0950      423.3862  197.50   1.48418
   1   4   5  4  1  o          0.0000       91.2644  189.11   1.48719
   5   2   0  4  2  o          0.0000      233.4811  209.86   1.48688
  -2   2  10  4  1  o          0.0000      467.5204  181.38   1.48676
  -4   3   1  4  1  o        179.1764      180.1227  200.74   1.48303
   4   3   4  4  2  o       2947.5881     2996.5251  183.11   1.48293
   4   9   1  4  2  o          0.0000     2726.5974  191.98   1.48638
  -5   1   1  4  2  o          0.0000     1721.7805   16.37   1.48631
  -3   1  10  4  1  o          6.5655        6.6474   75.36   1.48199
  -5   1   4  4  1  o        193.7068      196.4433    5.90   1.48162
  -4   7   3  4  2  o          0.0000     2240.1196   10.83   1.48500
  -2   1  11  4  1  o          0.0000      194.0697  202.86   1.48499
   1  15   0  4  2  o          0.0000      712.8022    4.72   1.48498
  -1   1   7  4  2  o       2873.2480     2954.0078   10.35   1.48102
  -2   4   4  4  1  o          0.0000      518.0532  189.19   1.48470
   2  11   4  4  2  o          0.0000      489.3634    9.81   1.48464
  -3   9   4  4  2  o          0.0000      105.1001  193.03   1.48441
  -1   0   7  2  2  o          0.0000      423.3862  197.50   1.48418
   5   0   1  2  2  o        669.1817      686.5530  182.98   1.48024
  -4   3   1  4  1  o          0.0000      180.1227  200.74   1.48303
   4   3   0  4  1  o        119.3532      121.1123    9.26   1.47933
[truncated: 110,318 more chars]
